# Supplementary material for: Staurosporine as a Potential Treatment for Acanthamoeba Keratitis Using Mouse Cornea as an Ex Vivo Model
Source: Mar Drugs. 2024 Sep 18;22(9):423. doi: 10.3390/md22090423 (PMC11433162; doi:10.3390/md22090423)
Supplement: Supplementary file 1 [file marinedrugs-22-00423-s001.zip]

Archive with 1 entries (1 files):
- marinedrugs-3195635-supplementary.xlsx
