# Supplementary material for: Staurosporine as a Potential Treatment for Acanthamoeba Keratitis Using Mouse Cornea as an Ex Vivo Model
Source: Mar Drugs. 2024 Sep 18;22(9):423. doi: 10.3390/md22090423 (PMC11433162; doi:10.3390/md22090423)
Supplement: Supplementary file 1 [file marinedrugs-22-00423-s001.zip › marinedrugs-3195635-supplementary.xlsx]

## Sheet: Feuil1
Proteomic Analysis of treated trophozoites of Acanthamoeba castellanii using IC50 of Staurosporine (0.568 ± 0.122 µM), respect to the untreated cells (Ctrl).
All experiments were conducted for tree times.
Majority protein IDs	Fasta headers	Staurosporine_Ctrl fold change	-Log Student's T-test p-value Staurosporine_Ctrl	Mean Ctrl	Mean Ctrl	Mediane Ctrl	% of valid values Ctrl	Number of valid values Ctrl	Mean Staurosporine	Mediane Terconazole	% of valid values Staurosporine	Unique peptides	Peptides	Razor + unique peptides	Unique peptides	Sequence coverage [%]	Unique + razor sequence coverage [%]	Unique sequence coverage [%]	Mol. weight [kDa]	Q-value	Score	Intensity	MS/MS count	1	2	3	10	11	12
ACA1_000210-t26_1-p1	ACA1_000210-t26_1-p1 | transcript=ACA1_000210-t26_1 | gene=ACA1_000210 | organism=Acanthamoeba_castellanii_str._Neff | gene_product=H/ACA ribonucleoprotein complex subunit 3, putative | transcript_product=H/ACA ribonucleoprotein complex subunit 3, putative	2.3297	1.69301760566626	1.22014490763346	27.6327	27.5748	100	3	28.8529	28.6611	100	3	7	7	7	76.6	76.6	76.6	7.4975	0	100.79	12323000000	164	27.7542	27.5691	27.5748	NaN	26.4763	NaN
ACA1_000530-t26_1-p1	ACA1_000530-t26_1-p1 | transcript=ACA1_000530-t26_1 | gene=ACA1_000530 | organism=Acanthamoeba_castellanii_str._Neff | gene_product=pentatricopeptide repeat domain containing protein | transcript_product=pentatricopeptide repeat domain containing protein |	1.65498	0.766983805697944	0.726816177368164	24.9646	25.0002	100	3	25.6914	25.5695	100	3	8	8	7	14.7	14.7	13.7	79.252	0	4.4507	723130000	34	25.0002	25.2004	24.6931	26.2907	27.3891	26.576
ACA1_000820-t26_1-p1	ACA1_000820-t26_1-p1 | transcript=ACA1_000820-t26_1 | gene=ACA1_000820 | organism=Acanthamoeba_castellanii_str._Neff | gene_product=MYC binding protein 2, putative | transcript_product=MYC binding protein 2, putative | location=KB007913:8485-13504(+) | pro	1.23049	0	0.299236297607422	NaN	NaN	33.3333	1	23.7786	23.538	100	3	4	4	4	4	4	4	123.93	0.00065203	3.0313	223380000	17	NaN	23.4794	NaN	28.0571	29.153	28.2632
ACA1_000840-t26_1-p1	ACA1_000840-t26_1-p1 | transcript=ACA1_000840-t26_1 | gene=ACA1_000840 | organism=Acanthamoeba_castellanii_str._Neff | gene_product=hypothetical protein | transcript_product=hypothetical protein | location=KB007913:15125-16896(+) | protein_length=356 | seq	-6.90436	2.98539858237503	-2.7875067392985	26.6749	26.7021	100	3	23.8874	23.9151	100	3	6	6	6	20.5	20.5	20.5	39.523	0	172.22	1769800000	56	26.7021	26.8677	26.455	23.0492	NaN	23.174
ACA1_001520-t26_1-p1	ACA1_001520-t26_1-p1 | transcript=ACA1_001520-t26_1 | gene=ACA1_001520 | organism=Acanthamoeba_castellanii_str._Neff | gene_product=ATP:cob(I)alamin adenosyltransferase | transcript_product=ATP:cob(I)alamin adenosyltransferase | location=KB008120:964-2127(	NaN	0	NaN	NaN	NaN	33.3333	1	NaN	NaN	0	0	4	4	4	28.2	28.2	28.2	23.31	0	13.68	128560000	8	NaN	23.5849	NaN	24.9941	26.2751	25.3024
ACA1_001530-t26_1-p1	ACA1_001530-t26_1-p1 | transcript=ACA1_001530-t26_1 | gene=ACA1_001530 | organism=Acanthamoeba_castellanii_str._Neff | gene_product=FAD linked oxidase | transcript_product=FAD linked oxidase | location=KB008120:2254-5510(-) | protein_length=955 | sequence_	1.36859	0.736587652798155	0.452686945597332	24.9516	24.8781	100	3	25.4043	25.3617	100	3	6	6	6	11.3	11.3	11.3	105.12	0	10.444	769000000	25	25.3364	24.8781	24.6404	25.5414	26.4746	25.5948
ACA1_001540-t26_1-p1	ACA1_001540-t26_1-p1 | transcript=ACA1_001540-t26_1 | gene=ACA1_001540 | organism=Acanthamoeba_castellanii_str._Neff | gene_product=FAD binding domain containing protein | transcript_product=FAD binding domain containing protein | location=KB008120:5552-76	1.44621	0.577678048342791	0.532279968261719	26.3644	26.5186	100	3	26.8967	26.7589	100	3	6	6	6	12.4	12.4	12.4	66.95	0	7.2658	1569800000	23	26.6034	26.5186	25.9713	25.6938	26.4886	25.8936
ACA1_001990-t26_1-p1;ACA1_314850-t26_1-p1	ACA1_001990-t26_1-p1 | transcript=ACA1_001990-t26_1 | gene=ACA1_001990 | organism=Acanthamoeba_castellanii_str._Neff | gene_product=aldoketo reductase family 7, member A3 isoform 2, putative | transcript_product=aldoketo reductase family 7, member A3 isofo	1.34124	0.343582234207512	0.423569361368816	25.0422	24.9193	100	3	25.4658	25.0047	100	3	3	3	3	29.7	29.7	29.7	17.72	0	7.0632	769130000	26	25.2967	24.9193	24.9106	25.8574	26.8509	26.0962
ACA1_002300-t26_1-p1	ACA1_002300-t26_1-p1 | transcript=ACA1_002300-t26_1 | gene=ACA1_002300 | organism=Acanthamoeba_castellanii_str._Neff | gene_product=pyruvate carboxylase | transcript_product=pyruvate carboxylase | location=KB007991:897-6184(+) | protein_length=1209 | seque	1.64148	0.941485945906786	0.714999516805012	28.6103	28.6005	100	3	29.3253	29.089	100	3	35	35	35	38.8	38.8	38.8	132.74	0	323.31	41083000000	538	28.7394	28.6005	28.4909	27.1831	28.0867	26.5105
ACA1_002490-t26_1-p1	ACA1_002490-t26_1-p1 | transcript=ACA1_002490-t26_1 | gene=ACA1_002490 | organism=Acanthamoeba_castellanii_str._Neff | gene_product=threonine/alanine tRNA ligase subfamily protein | transcript_product=threonine/alanine tRNA ligase subfamily protein | locat	-2.35572	1.46284738958101	-1.23616790771484	25.9582	25.9439	100	3	24.722	24.5249	100	3	10	10	10	57.9	57.9	57.9	28.912	0	92.247	2310600000	118	25.9439	26.0937	25.8369	24.1742	25.3012	24.7456
ACA1_002500-t26_1-p1	ACA1_002500-t26_1-p1 | transcript=ACA1_002500-t26_1 | gene=ACA1_002500 | organism=Acanthamoeba_castellanii_str._Neff | gene_product=hypothetical protein | transcript_product=hypothetical protein | location=KB007977:8550-10929(+) | protein_length=500 | sequ	NaN	0	NaN	24.1081	23.9708	100	3	NaN	NaN	0	0	4	4	4	13.2	13.2	13.2	55.136	0	32.662	373870000	21	23.9329	24.4205	23.9708	NaN	NaN	NaN
ACA1_002510-t26_1-p1	ACA1_002510-t26_1-p1 | transcript=ACA1_002510-t26_1 | gene=ACA1_002510 | organism=Acanthamoeba_castellanii_str._Neff | gene_product=hypothetical protein | transcript_product=hypothetical protein | location=KB007977:11735-12781(+) | protein_length=348 | seq	5.21481	3.23780491747668	2.38261349995931	25.0965	25.1292	100	3	27.4791	27.2559	100	3	8	8	7	21.8	21.8	19.8	39.426	0	13.196	3352400000	62	25.1292	25.1556	25.0046	28.7195	30.021	29.0419
ACA1_005000-t26_1-p1	ACA1_005000-t26_1-p1 | transcript=ACA1_005000-t26_1 | gene=ACA1_005000 | organism=Acanthamoeba_castellanii_str._Neff | gene_product=Serine/threonine kinase | transcript_product=Serine/threonine kinase | location=KB008071:13247-15531(+) | protein_length=329	1.60481	0.716387826185057	0.68240292867025	25.2974	25.3261	100	3	25.9798	25.7285	100	3	12	3	3	53.8	16.4	16.4	36.253	0	19.116	943610000	25	25.4079	25.3261	25.1582	29.2315	30.4386	29.4926
ACA1_006580-t26_1-p1	ACA1_006580-t26_1-p1 | transcript=ACA1_006580-t26_1 | gene=ACA1_006580 | organism=Acanthamoeba_castellanii_str._Neff | gene_product=dimethyladenosine transferase 1, mitochondrial | transcript_product=dimethyladenosine transferase 1, mitochondrial | locatio	1.07768	0.106848612360415	0.107930501302086	26.1406	26.1316	100	3	26.2485	25.9956	100	3	4	4	4	21.1	21.1	21.1	29.741	0	5.5808	1331900000	24	26.1652	26.125	26.1316	24.0377	25.7315	24.6812
ACA1_007780-t26_1-p1	ACA1_007780-t26_1-p1 | transcript=ACA1_007780-t26_1 | gene=ACA1_007780 | organism=Acanthamoeba_castellanii_str._Neff | gene_product=Vtype ATPase, G subunit | transcript_product=Vtype ATPase, G subunit | location=KB007895:28059-28635(+) | protein_length=110	-1.07625	0.128036096906279	-0.10601806640625	26.7494	26.7624	100	3	26.6433	26.5457	100	3	4	4	4	34.5	34.5	34.5	12.622	0	58.675	3858500000	92	26.7624	26.7674	26.7183	23.0961	23.9137	23.2227
ACA1_007800-t26_1-p1	ACA1_007800-t26_1-p1 | transcript=ACA1_007800-t26_1 | gene=ACA1_007800 | organism=Acanthamoeba_castellanii_str._Neff | gene_product=hypothetical protein | transcript_product=hypothetical protein | location=KB007895:30802-32623(-) | protein_length=379 | seq	1.58905	0	0.668161392211914	NaN	NaN	33.3333	1	25.2128	25.2128	66.6667	2	3	3	3	15.3	15.3	15.3	42.998	0	6.565	487630000	26	NaN	NaN	24.5447	31.851	32.9034	32.1212
ACA1_009890-t26_1-p1	ACA1_009890-t26_1-p1 | transcript=ACA1_009890-t26_1 | gene=ACA1_009890 | organism=Acanthamoeba_castellanii_str._Neff | gene_product=glucose repression mediator protein | transcript_product=glucose repression mediator protein | location=KB008162:127-2689(-)	1.40328	0.603119058602758	0.488807678222656	25.6996	25.6782	100	3	26.1884	25.983	100	3	12	12	12	41.5	41.5	41.5	49.03	0	44.036	2438000000	94	25.7451	25.6782	25.6755	24.6729	25.914	24.7631
ACA1_009910-t26_1-p1	ACA1_009910-t26_1-p1 | transcript=ACA1_009910-t26_1 | gene=ACA1_009910 | organism=Acanthamoeba_castellanii_str._Neff | gene_product=glutamate-tRNA ligase | transcript_product=glutamate-tRNA ligase | location=KB008162:5305-8024(+) | protein_length=518 | seq	1.49725	0.74252940907798	0.582312901814777	26.079	26.0863	100	3	26.6613	26.4129	100	3	20	20	20	49	49	49	57.958	0	48.728	4809700000	177	26.1452	26.0863	26.0056	26.4942	27.2907	26.4374
ACA1_009930-t26_1-p1	ACA1_009930-t26_1-p1 | transcript=ACA1_009930-t26_1 | gene=ACA1_009930 | organism=Acanthamoeba_castellanii_str._Neff | gene_product=acylCoA dehydrogenase, putative | transcript_product=acylCoA dehydrogenase, putative | location=KB008162:11053-13652(+) | pr	3.41399	1.79928219662925	1.77146021525065	25.653	25.6607	100	3	27.4245	27.0944	100	3	18	18	18	43.9	43.9	43.9	58.05	0	65.727	6007500000	139	25.6607	25.886	25.4124	26.0524	27.4382	26.2
ACA1_009940-t26_1-p1	ACA1_009940-t26_1-p1 | transcript=ACA1_009940-t26_1 | gene=ACA1_009940 | organism=Acanthamoeba_castellanii_str._Neff | gene_product=acylCoA oxidase | transcript_product=acylCoA oxidase | location=KB008162:13755-14769(+) | protein_length=194 | sequence_SO=s	NaN	0	NaN	NaN	NaN	0	0	25.5239	25.3024	100	3	2	2	2	12.4	12.4	12.4	22.052	0	4.2708	540910000	21	NaN	NaN	NaN	26.8125	27.6093	27.1495
ACA1_010180-t26_1-p1	ACA1_010180-t26_1-p1 | transcript=ACA1_010180-t26_1 | gene=ACA1_010180 | organism=Acanthamoeba_castellanii_str._Neff | gene_product=DUF410 family protein | transcript_product=DUF410 family protein | location=KB007877:6696-7899(+) | protein_length=271 | seq	1.21652	0.301931516500793	0.282754898071289	27.1571	27.1506	100	3	27.4398	27.2255	100	3	16	16	16	78.6	78.6	78.6	30.088	0	158.66	9305300000	177	27.2753	27.1506	27.0453	27.686	28.8503	27.9418
ACA1_011160-t26_1-p1	ACA1_011160-t26_1-p1 | transcript=ACA1_011160-t26_1 | gene=ACA1_011160 | organism=Acanthamoeba_castellanii_str._Neff | gene_product=replication protein A2 family protein, putative | transcript_product=replication protein A2 family protein, putative | locat	1.25456	0.66842529824518	0.327178319295246	27.6872	27.6822	100	3	28.0144	27.8764	100	3	8	8	8	24.2	24.2	24.2	31.8	0	28.073	7725900000	98	27.6769	27.7025	27.6822	25.2922	26.0718	25.4475
ACA1_011260-t26_1-p1	ACA1_011260-t26_1-p1 | transcript=ACA1_011260-t26_1 | gene=ACA1_011260 | organism=Acanthamoeba_castellanii_str._Neff | gene_product=myosin I heavy chain kinase | transcript_product=myosin I heavy chain kinase | location=KB008037:33-2953(+) | protein_length	1.27651	0.433861734074349	0.352205276489258	25.4595	25.4526	100	3	25.8117	25.474	100	3	8	8	8	23.5	23.5	23.5	63.75	0	58.238	1486400000	44	25.5868	25.4526	25.3391	26.1089	27.2963	26.2019
ACA1_011280-t26_1-p1	ACA1_011280-t26_1-p1 | transcript=ACA1_011280-t26_1 | gene=ACA1_011280 | organism=Acanthamoeba_castellanii_str._Neff | gene_product=ATPase, AAA domain containing protein | transcript_product=ATPase, AAA domain containing protein | location=KB008037:7180-10	1.5801	0.798815168151465	0.660018285115559	26.5716	26.5199	100	3	27.2316	27.0485	100	3	17	17	6	32.7	32.7	12.1	69.117	0	243.58	4883900000	138	26.724	26.5199	26.4709	29.3206	30.6376	29.6173
ACA1_012040-t26_1-p1	ACA1_012040-t26_1-p1 | transcript=ACA1_012040-t26_1 | gene=ACA1_012040 | organism=Acanthamoeba_castellanii_str._Neff | gene_product=LIM domain containing protein | transcript_product=LIM domain containing protein | location=KB008117:8143-10318(+) | protein	1.4682	0.760600017395797	0.554045359293617	26.6694	26.6596	100	3	27.2235	26.9852	100	3	13	13	13	40.4	40.4	40.4	39.651	0	86.262	7614900000	269	26.7388	26.6596	26.6099	27.711	28.5232	27.775
ACA1_012270-t26_1-p1	ACA1_012270-t26_1-p1 | transcript=ACA1_012270-t26_1 | gene=ACA1_012270 | organism=Acanthamoeba_castellanii_str._Neff | gene_product=aldehyde dehydrogenase | transcript_product=aldehyde dehydrogenase | location=KB007858:3662-6000(+) | protein_length=453 | s	1.34	0.630392235520762	0.422228495279946	28.2774	28.2722	100	3	28.6996	28.5397	100	3	22	22	22	66.4	66.4	66.4	49.6	0	323.31	26814000000	323	28.4249	28.2722	28.1351	24.6483	25.6816	25.0104
ACA1_012330-t26_1-p1	ACA1_012330-t26_1-p1 | transcript=ACA1_012330-t26_1 | gene=ACA1_012330 | organism=Acanthamoeba_castellanii_str._Neff | gene_product=WD domain, G-beta repeat-containing protein | transcript_product=WD domain, G-beta repeat-containing protein | location=KB00	2.23743	1.3684298029997	1.16184107462565	26.3812	26.4079	100	3	27.543	27.2918	100	3	16	16	13	29.4	29.4	24.7	125.24	0	323.31	5402500000	154	26.5933	26.4079	26.1423	27.309	28.7692	27.5655
ACA1_012970-t26_1-p1	ACA1_012970-t26_1-p1 | transcript=ACA1_012970-t26_1 | gene=ACA1_012970 | organism=Acanthamoeba_castellanii_str._Neff | gene_product=CBS domain containing protein | transcript_product=CBS domain containing protein | location=KB007925:13090-14810(+) | protei	2.69755	1.55851600894075	1.43164761861166	26.0886	26.3581	100	3	27.5203	27.3198	100	3	6	6	6	26	26	26	36.637	0	19.347	2761600000	49	26.3791	26.3581	25.5287	26.2049	27.1029	26.3232
ACA1_013380-t26_1-p1	ACA1_013380-t26_1-p1 | transcript=ACA1_013380-t26_1 | gene=ACA1_013380 | organism=Acanthamoeba_castellanii_str._Neff | gene_product=ribosome biogenesis GTPase YqeH, putative | transcript_product=ribosome biogenesis GTPase YqeH, putative | location=KB007829	1.88813	0.879952422393001	0.916957219441731	23.549	23.5366	100	3	24.4659	24.2956	100	3	7	7	7	17.6	17.6	17.6	64.201	0	9.3295	622010000	25	23.5366	23.4089	23.7014	30.3744	31.4669	30.6099
ACA1_013390-t26_1-p1	ACA1_013390-t26_1-p1 | transcript=ACA1_013390-t26_1 | gene=ACA1_013390 | organism=Acanthamoeba_castellanii_str._Neff | gene_product=glucan (1,4alpha-), branching enzyme 1, putative | transcript_product=glucan (1,4alpha-), branching enzyme 1, putative | loc	1.2416	0.359355292558572	0.312201182047527	27.6863	27.6885	100	3	27.9985	27.7791	100	3	28	28	28	44.4	44.4	44.4	80.282	0	323.31	29292000000	575	27.7577	27.6885	27.6125	28.8083	29.8687	29.0634
ACA1_013620-t26_1-p1	ACA1_013620-t26_1-p1 | transcript=ACA1_013620-t26_1 | gene=ACA1_013620 | organism=Acanthamoeba_castellanii_str._Neff | gene_product=protein phosphatase 3, catalytic subunit, beta isoform, putative | transcript_product=protein phosphatase 3, catalytic subun	1.85536	1.86679318968449	0.891701380411781	26.5027	26.6277	100	3	27.3944	27.4211	100	3	7	7	7	42.2	42.2	42.2	23.407	0	42.272	3201900000	61	26.6277	26.6453	26.235	27.774	28.8005	28.0576
ACA1_013630-t26_1-p1	ACA1_013630-t26_1-p1 | transcript=ACA1_013630-t26_1 | gene=ACA1_013630 | organism=Acanthamoeba_castellanii_str._Neff | gene_product=calcineurin subunit a, putative | transcript_product=calcineurin subunit a, putative | location=KB007839:14878-15823(-) | pr	NaN	0	NaN	NaN	NaN	33.3333	1	NaN	NaN	0	0	3	3	3	16.2	16.2	16.2	25.214	0.0024395	2.233	626720000	8	NaN	25.2999	NaN	NaN	NaN	NaN
ACA1_013640-t26_1-p1	ACA1_013640-t26_1-p1 | transcript=ACA1_013640-t26_1 | gene=ACA1_013640 | organism=Acanthamoeba_castellanii_str._Neff | gene_product=hydrolase, NUDIX, putative | transcript_product=hydrolase, NUDIX, putative | location=KB007839:16077-18172(-) | protein_leng	1.65923	0.997897191995826	0.730515162150066	25.4707	25.4522	100	3	26.2012	25.9993	100	3	12	12	12	38.3	38.3	38.3	47.295	0	79.503	2364900000	90	25.4522	25.5795	25.3804	26.9456	27.8204	27.041
ACA1_013660-t26_1-p1	ACA1_013660-t26_1-p1 | transcript=ACA1_013660-t26_1 | gene=ACA1_013660 | organism=Acanthamoeba_castellanii_str._Neff | gene_product=hypothetical protein | transcript_product=hypothetical protein | location=KB007839:18762-19651(+) | protein_length=247 | seq	1.53686	0.984319996493357	0.619987169901531	25.2313	25.1835	100	3	25.8513	25.8513	66.6667	2	3	3	3	8.1	8.1	8.1	27.883	0	3.5026	664980000	11	25.3441	25.1662	25.1835	28.7309	29.9372	28.9458
ACA1_013670-t26_1-p1	ACA1_013670-t26_1-p1 | transcript=ACA1_013670-t26_1 | gene=ACA1_013670 | organism=Acanthamoeba_castellanii_str._Neff | gene_product=copper chaperone Atox1, putative | transcript_product=copper chaperone Atox1, putative | location=KB007839:19851-20208(+) |	1.16652	0.294673991123921	0.222211837768555	27.6307	27.6153	100	3	27.8529	27.6287	100	3	4	4	4	40	40	40	7.2904	0	22.531	4636800000	57	27.7612	27.6153	27.5156	23.856	24.8037	23.9401
ACA1_014100-t26_1-p1	ACA1_014100-t26_1-p1 | transcript=ACA1_014100-t26_1 | gene=ACA1_014100 | organism=Acanthamoeba_castellanii_str._Neff | gene_product=succinateCoA ligase, GDP-forming, beta subunit, putative | transcript_product=succinateCoA ligase, GDP-forming, beta subunit	1.5489	1.952801740436	0.631243387858074	29.6701	29.6928	100	3	30.3013	30.2325	100	3	11	9	9	64.3	58.9	58.9	20.103	0	157.73	32099000000	175	29.6928	29.7629	29.5545	26.44	27.5583	26.3125
ACA1_014360-t26_1-p1	ACA1_014360-t26_1-p1 | transcript=ACA1_014360-t26_1 | gene=ACA1_014360 | organism=Acanthamoeba_castellanii_str._Neff | gene_product=calcium/calmodulindependent protein kinase | transcript_product=calcium/calmodulindependent protein kinase | location=KB0080	1.27512	0.348092808864682	0.350630442301433	26.1951	26.2713	100	3	26.5457	26.313	100	3	17	17	17	56.5	56.5	56.5	45.084	0	199.86	5439500000	186	26.2729	26.2713	26.0411	25.9984	27.2016	26.1225
ACA1_014370-t26_1-p1	ACA1_014370-t26_1-p1 | transcript=ACA1_014370-t26_1 | gene=ACA1_014370 | organism=Acanthamoeba_castellanii_str._Neff | gene_product=catalase | transcript_product=catalase | location=KB008076:6484-8773(+) | protein_length=726 | sequence_SO=supercontig | SO=	NaN	0	NaN	NaN	NaN	0	0	27.1904	27.1495	100	3	15	15	15	30.6	30.6	30.6	80.088	0	87.382	2289100000	56	NaN	NaN	NaN	25.4027	26.1186	25.1851
ACA1_014380-t26_1-p1	ACA1_014380-t26_1-p1 | transcript=ACA1_014380-t26_1 | gene=ACA1_014380 | organism=Acanthamoeba_castellanii_str._Neff | gene_product=nuclear movement protein nudC, putative | transcript_product=nuclear movement protein nudC, putative | location=KB008076:889	NaN	0	NaN	24.0767	24.0284	100	3	NaN	NaN	0	0	4	4	4	32.7	32.7	32.7	19.099	0	6.7239	297170000	17	24.3912	23.8106	24.0284	NaN	NaN	NaN
ACA1_014390-t26_1-p1	ACA1_014390-t26_1-p1 | transcript=ACA1_014390-t26_1 | gene=ACA1_014390 | organism=Acanthamoeba_castellanii_str._Neff | gene_product=hypothetical protein | transcript_product=hypothetical protein | location=KB008076:9941-10472(+) | protein_length=123 | sequ	-1.42453	0.506121811724813	-0.510483741760254	23.7256	23.7256	66.6667	2	23.2151	23.2151	66.6667	2	1	1	1	15.4	15.4	15.4	14.113	0	10.343	157150000	14	23.6816	23.7695	NaN	26.6998	28.0981	27.3336
ACA1_014620-t26_1-p1	ACA1_014620-t26_1-p1 | transcript=ACA1_014620-t26_1 | gene=ACA1_014620 | organism=Acanthamoeba_castellanii_str._Neff | gene_product=hypothetical protein | transcript_product=hypothetical protein | location=KB007828:37-1912(-) | protein_length=401 | sequenc	1.84315	0	0.882176717122395	24.4329	24.5136	100	3	NaN	NaN	33.3333	1	5	5	5	17.5	17.5	17.5	42.388	0	12.145	366990000	28	24.7063	24.5136	24.0789	23.9753	25.3395	24.1694
ACA1_014870-t26_1-p1	ACA1_014870-t26_1-p1 | transcript=ACA1_014870-t26_1 | gene=ACA1_014870 | organism=Acanthamoeba_castellanii_str._Neff | gene_product=tRNA phosphotransferase 1 isoform 1, putative | transcript_product=tRNA phosphotransferase 1 isoform 1, putative | location=	1.57175	0.636423880437962	0.652374267578125	24.8648	24.8278	100	3	25.5171	25.2101	100	3	5	5	5	30.1	30.1	30.1	23.982	0	6.0696	1249700000	44	24.7788	24.9877	24.8278	24.4629	24.8505	23.9109
ACA1_015210-t26_1-p1	ACA1_015210-t26_1-p1 | transcript=ACA1_015210-t26_1 | gene=ACA1_015210 | organism=Acanthamoeba_castellanii_str._Neff | gene_product=MYND finger domain containing protein | transcript_product=MYND finger domain containing protein | location=KB008137:9087-10	1.00755	0.0104492701000105	0.0108477274576835	25.8863	25.8237	100	3	25.8971	25.6793	100	3	16	16	14	42.4	42.4	39	38.882	0	36.615	2235100000	87	25.7922	26.0429	25.8237	25.1677	26.1461	25.4762
ACA1_015320-t26_1-p1	ACA1_015320-t26_1-p1 | transcript=ACA1_015320-t26_1 | gene=ACA1_015320 | organism=Acanthamoeba_castellanii_str._Neff | gene_product=hypothetical protein | transcript_product=hypothetical protein | location=KB008131:5571-5970(+) | protein_length=76 | sequen	10.8409	3.47050332124918	3.43840980529785	23.2205	23.1465	100	3	26.6589	26.4148	100	3	4	4	4	31.6	31.6	31.6	7.7397	0	6.7515	736490000	21	23.4198	23.0951	23.1465	NaN	26.6402	NaN
ACA1_015330-t26_1-p1	ACA1_015330-t26_1-p1 | transcript=ACA1_015330-t26_1 | gene=ACA1_015330 | organism=Acanthamoeba_castellanii_str._Neff | gene_product=CBS domain containing protein | transcript_product=CBS domain containing protein | location=KB008131:6133-7484(-) | protein_	2.5203	2.04971603635478	1.33359527587891	24.8322	24.9772	100	3	26.1658	26.1796	100	3	10	10	10	39.1	39.1	39.1	33.286	0	122.07	2571200000	109	25.0226	24.9772	24.4967	27.049	28.2739	27.4398
ACA1_015340-t26_1-p1	ACA1_015340-t26_1-p1 | transcript=ACA1_015340-t26_1 | gene=ACA1_015340 | organism=Acanthamoeba_castellanii_str._Neff | gene_product=hypothetical protein | transcript_product=hypothetical protein | location=KB008131:7998-10195(+) | protein_length=539 | sequ	1.73821	0.702062432250856	0.797598520914715	23.1432	23.0636	100	3	23.9408	23.4773	100	3	5	5	5	10.8	10.8	10.8	61.201	0	21.198	365650000	19	23.3518	23.0636	23.0144	26.0996	27.124	26.2732
ACA1_015350-t26_1-p1	ACA1_015350-t26_1-p1 | transcript=ACA1_015350-t26_1 | gene=ACA1_015350 | organism=Acanthamoeba_castellanii_str._Neff | gene_product=dihydrodipicolinate synthetase, putative | transcript_product=dihydrodipicolinate synthetase, putative | location=KB008131:1	1.45708	0.994447982296877	0.543075561523438	25.8244	25.836	100	3	26.3675	26.31	100	3	8	8	8	36.6	36.6	36.6	36.764	0	86.669	3072100000	86	25.836	25.9347	25.7024	32.7795	33.8563	32.9914
ACA1_015500-t26_1-p1	ACA1_015500-t26_1-p1 | transcript=ACA1_015500-t26_1 | gene=ACA1_015500 | organism=Acanthamoeba_castellanii_str._Neff | gene_product=aldehyde dehydrogenase | transcript_product=aldehyde dehydrogenase | location=KB007947:5301-7977(+) | protein_length=488 | s	1.95798	1.26885549139425	0.969364166259766	30.6853	30.6978	100	3	31.6547	31.4274	100	3	27	27	27	74.4	74.4	74.4	53.118	0	323.31	91535000000	515	30.7761	30.6978	30.5821	28.1726	29.4025	28.3584
ACA1_015510-t26_1-p1	ACA1_015510-t26_1-p1 | transcript=ACA1_015510-t26_1 | gene=ACA1_015510 | organism=Acanthamoeba_castellanii_str._Neff | gene_product=replication factora protein 1 (rpa1) subfamily protein | transcript_product=replication factora protein 1 (rpa1) subfamily p	1.43033	0.770823971468413	0.516351699829102	24.3225	24.3371	100	3	24.8388	24.5435	100	3	6	6	6	17	17	17	69.739	0	11.403	852780000	45	24.4135	24.3371	24.2168	25.5066	27.1099	25.8871
ACA1_015550-t26_1-p1	ACA1_015550-t26_1-p1 | transcript=ACA1_015550-t26_1 | gene=ACA1_015550 | organism=Acanthamoeba_castellanii_str._Neff | gene_product=hypothetical protein | transcript_product=hypothetical protein | location=KB007947:16796-19633(-) | protein_length=739 | seq	1.06321	0.175900280337192	0.0884291330973319	23.429	23.5161	100	3	23.5175	23.6046	100	3	4	4	4	7.4	7.4	7.4	83.613	0.0008558	2.8205	248100000	13	23.5161	23.5222	23.2489	23.8859	NaN	24.1465
ACA1_016690-t26_1-p1	ACA1_016690-t26_1-p1 | transcript=ACA1_016690-t26_1 | gene=ACA1_016690 | organism=Acanthamoeba_castellanii_str._Neff | gene_product=hypothetical protein | transcript_product=hypothetical protein | location=KB008122:4122-6932(-) | protein_length=590 | seque	2.48019	1.71465343266134	1.31044960021973	24.5407	24.5439	100	3	25.8512	25.5972	100	3	12	12	4	25.3	25.3	11.7	66.755	0	26.122	2371900000	101	24.6288	24.5439	24.4495	23.8112	25.3891	23.0486
ACA1_017320-t26_1-p1	ACA1_017320-t26_1-p1 | transcript=ACA1_017320-t26_1 | gene=ACA1_017320 | organism=Acanthamoeba_castellanii_str._Neff | gene_product=hypothetical protein | transcript_product=hypothetical protein | location=KB007824:10690-11114(-) | protein_length=98 | sequ	-1.15482	0.167192615384918	-0.207674026489258	26.5505	26.5838	100	3	26.3429	25.9293	100	3	1	1	1	13.3	13.3	13.3	10.942	0	11.86	1558900000	34	26.5969	26.5838	26.471	25.8686	26.881	25.3833
ACA1_017330-t26_1-p1	ACA1_017330-t26_1-p1 | transcript=ACA1_017330-t26_1 | gene=ACA1_017330 | organism=Acanthamoeba_castellanii_str._Neff | gene_product=sphingosine kinase, putative | transcript_product=sphingosine kinase, putative | location=KB007824:11438-11782(-) | protein_	1.27597	0	0.351596832275391	NaN	NaN	33.3333	1	NaN	NaN	33.3333	1	4	4	4	37.7	37.7	37.7	13.032	0.0074116	1.5477	195030000	14	23.3055	NaN	NaN	23.9071	NaN	24.5479
ACA1_017740-t26_1-p1	ACA1_017740-t26_1-p1 | transcript=ACA1_017740-t26_1 | gene=ACA1_017740 | organism=Acanthamoeba_castellanii_str._Neff | gene_product=Exonuclease ii, putative | transcript_product=Exonuclease ii, putative | location=KB008056:674-7831(+) | protein_length=1421	1.32342	0.509862043846061	0.404270807902016	26.1269	26.1751	100	3	26.5312	26.3084	100	3	36	36	36	36.5	36.5	36.5	160.48	0	323.31	10897000000	342	26.2245	26.1751	25.9812	25.3611	26.5089	25.5103
ACA1_017880-t26_1-p1	ACA1_017880-t26_1-p1 | transcript=ACA1_017880-t26_1 | gene=ACA1_017880 | organism=Acanthamoeba_castellanii_str._Neff | gene_product=hypothetical protein | transcript_product=hypothetical protein | location=KB008079:333-1284(+) | protein_length=265 | sequen	NaN	0	NaN	NaN	NaN	0	0	25.5688	25.4027	100	3	5	5	2	33.6	33.6	12.5	27.553	0	126.93	380560000	18	NaN	NaN	NaN	NaN	NaN	NaN
ACA1_017890-t26_1-p1	ACA1_017890-t26_1-p1 | transcript=ACA1_017890-t26_1 | gene=ACA1_017890 | organism=Acanthamoeba_castellanii_str._Neff | gene_product=hypothetical protein | transcript_product=hypothetical protein | location=KB008079:1449-2887(+) | protein_length=374 | seque	1.29054	0.435219335703275	0.367978413899738	25.9802	25.9656	100	3	26.3481	26.0783	100	3	6	6	3	27.3	27.3	12.6	42.618	0	20.38	2277500000	51	25.9656	25.8879	26.087	25.2132	25.7091	25.5494
ACA1_018760-t26_1-p1	ACA1_018760-t26_1-p1 | transcript=ACA1_018760-t26_1 | gene=ACA1_018760 | organism=Acanthamoeba_castellanii_str._Neff | gene_product=cell cycle control protein | transcript_product=cell cycle control protein | location=KB007791:10283-11889(+) | protein_leng	-1.18927	0.272937686203716	-0.250076293945313	26.3128	26.3397	100	3	26.0628	26.1415	100	3	11	11	11	36.1	36.1	36.1	36.862	0	15.598	2545400000	101	26.3397	26.4962	26.1026	26.5239	27.295	27.1907
ACA1_018770-t26_1-p1	ACA1_018770-t26_1-p1 | transcript=ACA1_018770-t26_1 | gene=ACA1_018770 | organism=Acanthamoeba_castellanii_str._Neff | gene_product=signal recognition particle 68 kDa protein | transcript_product=signal recognition particle 68 kDa protein | location=KB0077	1.7491	1.04862100042809	0.806612650553383	26.8339	26.8344	100	3	27.6405	27.4739	100	3	24	24	24	47.1	47.1	47.1	67.144	0	323.31	14811000000	334	26.8884	26.8344	26.7789	28.0671	29.2783	28.2605
ACA1_018780-t26_1-p1	ACA1_018780-t26_1-p1 | transcript=ACA1_018780-t26_1 | gene=ACA1_018780 | organism=Acanthamoeba_castellanii_str._Neff | gene_product=ATPase, AAA domain containing protein | transcript_product=ATPase, AAA domain containing protein | location=KB007791:15067-1	1.02824	0.0442560975606658	0.0401808420817069	27.1328	27.1327	100	3	27.173	27.019	100	3	9	8	8	17.8	15.4	15.4	56.195	0	38.121	3489500000	67	27.1327	27.2073	27.0585	31.2162	32.0152	31.3085
ACA1_018810-t26_1-p1	ACA1_018810-t26_1-p1 | transcript=ACA1_018810-t26_1 | gene=ACA1_018810 | organism=Acanthamoeba_castellanii_str._Neff | gene_product=hypothetical protein | transcript_product=hypothetical protein | location=KB007791:23996-25608(+) | protein_length=402 | seq	1.19004	0.103958225230429	0.251009941101074	23.9868	23.9868	66.6667	2	24.2378	23.6758	100	3	3	3	3	6.2	6.2	6.2	44.139	0.0029786	1.9827	313440000	22	24.0547	23.919	NaN	24.4777	25.4615	24.9625
ACA1_018960-t26_1-p1	ACA1_018960-t26_1-p1 | transcript=ACA1_018960-t26_1 | gene=ACA1_018960 | organism=Acanthamoeba_castellanii_str._Neff | gene_product=papain family cysteine protease subfamily protein | transcript_product=papain family cysteine protease subfamily protein | l	NaN	0	NaN	NaN	NaN	33.3333	1	NaN	NaN	0	0	2	2	2	9.9	9.9	9.9	41.821	0.003749	1.9234	186180000	7	NaN	24.4997	NaN	NaN	NaN	NaN
ACA1_019010-t26_1-p1	ACA1_019010-t26_1-p1 | transcript=ACA1_019010-t26_1 | gene=ACA1_019010 | organism=Acanthamoeba_castellanii_str._Neff | gene_product=hypothetical protein | transcript_product=hypothetical protein | location=KB007791:46618-47048(-) | protein_length=111 | seq	1.98031	2.25397665358676	0.985723495483398	26.6848	26.6479	100	3	27.6705	27.7334	100	3	5	5	5	55	55	55	12.3	0	186.28	3500800000	99	26.7946	26.6479	26.6118	26.8539	27.1451	27.1291
ACA1_019030-t26_1-p1	ACA1_019030-t26_1-p1 | transcript=ACA1_019030-t26_1 | gene=ACA1_019030 | organism=Acanthamoeba_castellanii_str._Neff | gene_product=hypothetical protein | transcript_product=hypothetical protein | location=KB007791:48573-49800(-) | protein_length=246 | seq	1.5508	0	0.633015950520832	23.1281	23.2309	100	3	NaN	NaN	33.3333	1	3	3	3	15.9	15.9	15.9	28.617	0.0081193	1.4938	149720000	13	23.268	23.2309	22.8854	29.5216	30.6543	29.7728
ACA1_019150-t26_1-p1	ACA1_019150-t26_1-p1 | transcript=ACA1_019150-t26_1 | gene=ACA1_019150 | organism=Acanthamoeba_castellanii_str._Neff | gene_product=kinase isozyme 4, mitochondrial precursor, putative | transcript_product=kinase isozyme 4, mitochondrial precursor, putative	2.86007	1.42703759139882	1.516050974528	25.444	25.3893	100	3	26.9601	26.5408	100	3	13	13	13	53.3	53.3	53.3	44.963	0	142.1	3447600000	123	25.6063	25.3366	25.3893	28.795	30.0789	28.9198
ACA1_019340-t26_1-p1	ACA1_019340-t26_1-p1 | transcript=ACA1_019340-t26_1 | gene=ACA1_019340 | organism=Acanthamoeba_castellanii_str._Neff | gene_product=phosphorylase kinase alpha subunit | transcript_product=phosphorylase kinase alpha subunit | location=KB007838:22410-27292(-	1.21664	0.317003840687637	0.282897313435871	27.8764	27.8415	100	3	28.1593	27.9418	100	3	44	44	44	52	52	52	133.34	0	323.31	32565000000	472	28.0524	27.8415	27.7354	25.0941	NaN	25.1845
ACA1_019350-t26_1-p1	ACA1_019350-t26_1-p1 | transcript=ACA1_019350-t26_1 | gene=ACA1_019350 | organism=Acanthamoeba_castellanii_str._Neff | gene_product=FGGAP repeat domain containing protein | transcript_product=FGGAP repeat domain containing protein | location=KB007838:28251	NaN	0	NaN	24.7112	24.648	100	3	NaN	NaN	0	0	2	2	2	4.6	4.6	4.6	85.323	0	5.4617	271780000	10	24.648	25.0172	24.4683	24.3382	25.8999	25.2484
ACA1_019360-t26_1-p1	ACA1_019360-t26_1-p1 | transcript=ACA1_019360-t26_1 | gene=ACA1_019360 | organism=Acanthamoeba_castellanii_str._Neff | gene_product=superoxide dismutase [cu-zn], putative | transcript_product=superoxide dismutase [cu-zn], putative | location=KB007838:32170	1.29109	1.14895976016296	0.368592580159504	25.122	25.1448	100	3	25.4906	25.5494	100	3	3	3	3	9.9	9.9	9.9	46.163	0	20.944	858480000	47	25.1448	25.049	25.1721	25.8767	27.0687	26.0586
ACA1_019620-t26_1-p1	ACA1_019620-t26_1-p1 | transcript=ACA1_019620-t26_1 | gene=ACA1_019620 | organism=Acanthamoeba_castellanii_str._Neff | gene_product=Ras association (RalGDS/AF6) domain containing protein | transcript_product=Ras association (RalGDS/AF6) domain containing p	1.81151	1.08584848908218	0.85719108581543	26.7294	26.8699	100	3	27.5866	27.4239	100	3	9	9	9	36.5	36.5	36.5	39.555	0	39.454	2644600000	49	26.8699	26.9055	26.4127	24.4726	25.7735	24.7204
ACA1_019760-t26_1-p1	ACA1_019760-t26_1-p1 | transcript=ACA1_019760-t26_1 | gene=ACA1_019760 | organism=Acanthamoeba_castellanii_str._Neff | gene_product=major vault protein | transcript_product=major vault protein | location=KB008039:34852-35088(+) | protein_length=78 | sequen	1.93903	1.04181560168435	0.955333073933918	28.4445	28.3808	100	3	29.3998	29.1795	100	3	3	3	3	52.6	52.6	52.6	8.1673	0	11.953	7619300000	37	28.6068	28.3808	28.346	29.1368	30.1553	29.2979
ACA1_020100-t26_1-p1	ACA1_020100-t26_1-p1 | transcript=ACA1_020100-t26_1 | gene=ACA1_020100 | organism=Acanthamoeba_castellanii_str._Neff | gene_product=Sec1 family protein | transcript_product=Sec1 family protein | location=KB008092:786-4323(+) | protein_length=745 | sequence	2.00645	1.74568754043369	1.00464725494385	27.0495	27.0495	66.6667	2	28.0541	28.0541	66.6667	2	4	4	4	6.6	6.6	6.6	81.343	0	4.0092	2116000000	18	27.1761	26.9229	NaN	29.5808	30.8078	29.7839
ACA1_020150-t26_1-p1	ACA1_020150-t26_1-p1 | transcript=ACA1_020150-t26_1 | gene=ACA1_020150 | organism=Acanthamoeba_castellanii_str._Neff | gene_product=exocyst complex component 5, putative | transcript_product=exocyst complex component 5, putative | location=KB008092:13477-1	-1.17804	0	-0.236383438110352	NaN	NaN	33.3333	1	NaN	NaN	33.3333	1	4	4	4	7.8	7.8	7.8	91.037	0	6.4736	316440000	10	24.0588	NaN	NaN	24.9347	25.9034	24.783
ACA1_020160-t26_1-p1	ACA1_020160-t26_1-p1 | transcript=ACA1_020160-t26_1 | gene=ACA1_020160 | organism=Acanthamoeba_castellanii_str._Neff | gene_product=hypothetical protein | transcript_product=hypothetical protein | location=KB008092:18449-22050(-) | protein_length=853 | seq	1.62511	0.871775571922815	0.700539271036785	28.3547	28.374	100	3	29.0552	28.7957	100	3	24	24	24	34.6	34.6	34.6	89.11	0	316.47	21635000000	371	28.45	28.374	28.2401	28.9552	30.071	29.2376
ACA1_020780-t26_1-p1	ACA1_020780-t26_1-p1 | transcript=ACA1_020780-t26_1 | gene=ACA1_020780 | organism=Acanthamoeba_castellanii_str._Neff | gene_product=Longchain-fatty-acid--CoA ligase 1, putative | transcript_product=Longchain-fatty-acid--CoA ligase 1, putative | location=KB	1.54299	1.80722494859943	0.625725428263348	25.4564	25.4497	100	3	26.0822	26.0203	100	3	9	8	8	17.5	15.7	15.7	79.793	0	28.462	1419200000	45	25.4497	25.5914	25.3282	26.0179	27.3718	26.3253
ACA1_020860-t26_1-p1	ACA1_020860-t26_1-p1 | transcript=ACA1_020860-t26_1 | gene=ACA1_020860 | organism=Acanthamoeba_castellanii_str._Neff | gene_product=mitochondrial ribosomal protein, L38, putative | transcript_product=mitochondrial ribosomal protein, L38, putative | locatio	-1.53839	0.67095381634977	-0.621418952941895	26.0556	25.7555	100	3	25.4341	25.4341	66.6667	2	3	3	3	22.4	22.4	22.4	34.445	0	9.6457	1619200000	10	25.7555	26.6663	25.7449	28.9681	29.9109	29.0521
ACA1_020880-t26_1-p1	ACA1_020880-t26_1-p1 | transcript=ACA1_020880-t26_1 | gene=ACA1_020880 | organism=Acanthamoeba_castellanii_str._Neff | gene_product=protozoan/cyanobacterial globin family subfamily protein | transcript_product=protozoan/cyanobacterial globin family subfami	-3.50086	3.80693585180546	-1.80771128336589	26.0635	26.0908	100	3	24.2558	24.2844	100	3	5	5	5	29.5	29.5	29.5	24.393	0	91.237	1185600000	42	26.0908	26.2198	25.88	23.2506	24.8981	24.1694
ACA1_020920-t26_1-p1	ACA1_020920-t26_1-p1 | transcript=ACA1_020920-t26_1 | gene=ACA1_020920 | organism=Acanthamoeba_castellanii_str._Neff | gene_product=hypothetical protein | transcript_product=hypothetical protein | location=KB007994:43252-44366(+) | protein_length=307 | seq	3.76933	3.81040108011916	1.91430981953939	28.3731	28.3415	100	3	30.2874	30.3991	100	3	7	7	7	39.7	39.7	39.7	32.116	0	227.66	13101000000	163	28.4693	28.3415	28.3086	26.8286	27.8743	27.0072
ACA1_020950-t26_1-p1	ACA1_020950-t26_1-p1 | transcript=ACA1_020950-t26_1 | gene=ACA1_020950 | organism=Acanthamoeba_castellanii_str._Neff | gene_product=Armadillo/betacatenin-like repeat domain containing protein | transcript_product=Armadillo/betacatenin-like repeat domain co	1.5026	0.672944761224802	0.587459564208984	24.958	24.9456	100	3	25.5455	25.1705	100	3	8	8	8	38.1	38.1	38.1	33.813	0	109.74	1840300000	52	24.9456	24.8551	25.0734	24.5197	25.7135	24.6262
ACA1_021690-t26_1-p1	ACA1_021690-t26_1-p1 | transcript=ACA1_021690-t26_1 | gene=ACA1_021690 | organism=Acanthamoeba_castellanii_str._Neff | gene_product=Vesicle docking family protein | transcript_product=Vesicle docking family protein | location=KB008102:46-3047(-) | protein_	1.26599	0.458391396818711	0.340262095133465	25.8585	25.8666	100	3	26.1988	25.9329	100	3	15	15	15	33.5	33.5	33.5	58.499	0	95.22	4558600000	133	25.8666	25.972	25.737	26.0117	27.1137	26.1891
ACA1_021700-t26_1-p1	ACA1_021700-t26_1-p1 | transcript=ACA1_021700-t26_1 | gene=ACA1_021700 | organism=Acanthamoeba_castellanii_str._Neff | gene_product=unspecified product | transcript_product=unspecified product | location=KB008102:3513-6990(+) | protein_length=1159 | sequen	1.88612	1.46014039184908	0.915423075358071	26.5046	26.5666	100	3	27.42	27.3045	100	3	8	8	8	10.2	10.2	10.2	125.61	0	68.024	3697200000	89	26.5666	26.6838	26.2635	22.2617	23.9343	22.1892
ACA1_021810-t26_1-p1	ACA1_021810-t26_1-p1 | transcript=ACA1_021810-t26_1 | gene=ACA1_021810 | organism=Acanthamoeba_castellanii_str._Neff | gene_product=hypothetical protein | transcript_product=hypothetical protein | location=KB008102:14128-14894(-) | protein_length=223 | seq	NaN	NaN	NaN	NaN	NaN	0	0	NaN	NaN	0	0	3	3	3	15.2	15.2	15.2	24.249	0	3.7872	101080000	8	NaN	NaN	NaN	NaN	NaN	NaN
ACA1_022080-t26_1-p1	ACA1_022080-t26_1-p1 | transcript=ACA1_022080-t26_1 | gene=ACA1_022080 | organism=Acanthamoeba_castellanii_str._Neff | gene_product=Ankyrin repeat RhoGAP domain containing protein | transcript_product=Ankyrin repeat RhoGAP domain containing protein | locat	1.00952	0.0131305369161003	0.0136661529541016	24.9595	24.9595	66.6667	2	24.9732	25.0298	100	3	4	4	4	6.9	6.9	6.9	81.761	0.00065161	3.0104	544390000	18	25.0374	NaN	24.8817	NaN	NaN	24.1966
ACA1_022220-t26_1-p1	ACA1_022220-t26_1-p1 | transcript=ACA1_022220-t26_1 | gene=ACA1_022220 | organism=Acanthamoeba_castellanii_str._Neff | gene_product=AcetylCoA carboxylase, carboxyltransferase component, putative | transcript_product=AcetylCoA carboxylase, carboxyltransfera	1.66635	0.827062332352862	0.736689249674477	27.5262	27.5486	100	3	28.2629	27.959	100	3	26	26	26	53.3	53.3	53.3	54.68	0	189.9	29021000000	405	27.604	27.5486	27.426	29.0937	30.3147	29.2989
ACA1_022330-t26_1-p1	ACA1_022330-t26_1-p1 | transcript=ACA1_022330-t26_1 | gene=ACA1_022330 | organism=Acanthamoeba_castellanii_str._Neff | gene_product=carbamoylphosphate synthase L chain, ATP-binding, putative | transcript_product=carbamoylphosphate synthase L chain, ATP-bin	1.74577	1.0829624909493	0.803867340087891	29.0417	29.0434	100	3	29.8455	29.5517	100	3	35	35	35	59.5	59.5	59.5	79.08	0	323.31	68653000000	636	29.1926	29.0434	28.889	29.1282	30.3439	29.3345
ACA1_022710-t26_1-p1	ACA1_022710-t26_1-p1 | transcript=ACA1_022710-t26_1 | gene=ACA1_022710 | organism=Acanthamoeba_castellanii_str._Neff | gene_product=H(+)-transporting atpase family protein | transcript_product=H(+)-transporting atpase family protein | location=KB007892:256	1.09697	0.158704116354337	0.133529027303062	32.0239	32.074	100	3	32.1574	31.9495	100	3	29	29	29	70.2	70.2	70.2	55.068	0	323.31	298470000000	924	32.074	32.0742	31.9235	27.7327	28.972	27.925
ACA1_023390-t26_1-p1	ACA1_023390-t26_1-p1 | transcript=ACA1_023390-t26_1 | gene=ACA1_023390 | organism=Acanthamoeba_castellanii_str._Neff | gene_product=ALG3 protein | transcript_product=ALG3 protein | location=KB008018:1962-6375(-) | protein_length=314 | sequence_SO=supercont	1.57615	0.596718810011347	0.656401316324867	27.03	27.0205	100	3	27.6864	27.2242	100	3	5	5	5	15	15	15	35.74	0	49.723	3417000000	71	27.1976	27.0205	26.8717	24.4759	25.3781	24.5867
ACA1_023810-t26_1-p1	ACA1_023810-t26_1-p1 | transcript=ACA1_023810-t26_1 | gene=ACA1_023810 | organism=Acanthamoeba_castellanii_str._Neff | gene_product=eukaryotic initiation factor 5a, putative | transcript_product=eukaryotic initiation factor 5a, putative | location=KB008018	-1.15482	0.251355681130903	-0.207669576009117	30.7442	30.8482	100	3	30.5365	30.2385	100	3	12	12	12	76.3	76.3	76.3	16.695	0	323.31	81826000000	369	30.8482	30.8568	30.5277	25.9166	26.3099	26.2654
ACA1_023820-t26_1-p1	ACA1_023820-t26_1-p1 | transcript=ACA1_023820-t26_1 | gene=ACA1_023820 | organism=Acanthamoeba_castellanii_str._Neff | gene_product=nuclease domain containing protein | transcript_product=nuclease domain containing protein | location=KB008018:13140-16803(+	1.26047	0.379578519275227	0.333962122599285	28.7946	28.824	100	3	29.1286	28.8185	100	3	72	72	72	64.3	64.3	64.3	114.3	0	323.31	84637000000	1316	28.864	28.824	28.6959	NaN	NaN	25.4538
ACA1_023880-t26_1-p1	ACA1_023880-t26_1-p1 | transcript=ACA1_023880-t26_1 | gene=ACA1_023880 | organism=Acanthamoeba_castellanii_str._Neff | gene_product=Mitochondrial 39S ribosomal protein L47 | transcript_product=Mitochondrial 39S ribosomal protein L47 | location=KB008018:303	1.05713	0.320914959548019	0.0801541010538749	25.3096	25.2816	100	3	25.3897	25.3897	66.6667	2	2	2	2	15.5	15.5	15.5	16.654	0.0041193	1.8596	686180000	17	25.234	25.4131	25.2816	25.1977	NaN	25.3402
ACA1_023890-t26_1-p1	ACA1_023890-t26_1-p1 | transcript=ACA1_023890-t26_1 | gene=ACA1_023890 | organism=Acanthamoeba_castellanii_str._Neff | gene_product=SAM domain (Sterile alpha motif) domain containing protein | transcript_product=SAM domain (Sterile alpha motif) domain cont	1.27607	0.363438966446658	0.351709365844727	23.8758	23.8758	66.6667	2	24.2275	24.2275	66.6667	2	4	4	4	12.1	12.1	12.1	50.721	0	5.5948	344190000	24	23.7086	NaN	24.0429	25.474	26.492	25.4692
ACA1_023990-t26_1-p1	ACA1_023990-t26_1-p1 | transcript=ACA1_023990-t26_1 | gene=ACA1_023990 | organism=Acanthamoeba_castellanii_str._Neff | gene_product=hypothetical protein | transcript_product=hypothetical protein | location=KB008118:19-507(-) | protein_length=163 | sequence	2.55066	1.69847142704223	1.35087140401204	27.3935	27.3971	100	3	28.7444	28.9174	100	3	5	5	2	38	38	19	18.53	0	126.82	10372000000	75	27.4088	27.3971	27.3747	26.8803	27.7021	27.0553
ACA1_024040-t26_1-p1	ACA1_024040-t26_1-p1 | transcript=ACA1_024040-t26_1 | gene=ACA1_024040 | organism=Acanthamoeba_castellanii_str._Neff | gene_product=WD domain, G-beta repeat-containing protein | transcript_product=WD domain, G-beta repeat-containing protein | location=KB00	1.36109	0.661083643412383	0.44476318359375	24.5226	24.4976	100	3	24.9674	24.7537	100	3	12	12	12	17.8	17.8	17.8	106.38	0	37.519	1367900000	81	24.4976	24.6259	24.4444	27.4592	28.8014	27.8811
ACA1_024050-t26_1-p1	ACA1_024050-t26_1-p1 | transcript=ACA1_024050-t26_1 | gene=ACA1_024050 | organism=Acanthamoeba_castellanii_str._Neff | gene_product=Zn fingercontaining protein | transcript_product=Zn fingercontaining protein | location=KB008118:17885-20729(+) | protein_le	1.61371	0.438039901102822	0.690382639567058	27.0517	27.2491	100	3	27.742	27.8684	100	3	6	6	6	13.9	13.9	13.9	66.196	0	11.275	2292600000	22	27.2491	27.3324	26.5735	29.2412	30.3079	29.4272
ACA1_024150-t26_1-p1	ACA1_024150-t26_1-p1 | transcript=ACA1_024150-t26_1 | gene=ACA1_024150 | organism=Acanthamoeba_castellanii_str._Neff | gene_product=hypothetical protein | transcript_product=hypothetical protein | location=KB008088:443-2104(+) | protein_length=305 | sequen	2.27756	1.37923938887985	1.1874885559082	28.2286	28.236	100	3	29.4161	29.1799	100	3	10	10	10	51.8	51.8	51.8	29.08	0	323.31	20686000000	239	28.236	28.2474	28.2024	26.3676	27.1907	26.5629
ACA1_024160-t26_1-p1	ACA1_024160-t26_1-p1 | transcript=ACA1_024160-t26_1 | gene=ACA1_024160 | organism=Acanthamoeba_castellanii_str._Neff | gene_product=serine/threonine kinase | transcript_product=serine/threonine kinase | location=KB008088:2353-7254(-) | protein_length=1179	1.17961	0.276812026064917	0.238315582275391	24.7323	24.7589	100	3	24.9706	24.6352	100	3	12	12	12	13.8	13.8	13.8	132.52	0	16.593	1081200000	60	24.8112	24.7589	24.6268	23.9594	25.6201	24.6376
ACA1_024180-t26_1-p1	ACA1_024180-t26_1-p1 | transcript=ACA1_024180-t26_1 | gene=ACA1_024180 | organism=Acanthamoeba_castellanii_str._Neff | gene_product=mitochondrial carrier protein | transcript_product=mitochondrial carrier protein | location=KB008088:8981-10499(+) | protein	-1.11469	0.325987347495061	-0.156642278035481	24.5222	24.5721	100	3	24.3656	24.2812	100	3	6	6	6	22.7	22.7	22.7	33.631	0	5.6076	705950000	26	24.6033	24.5721	24.3912	27.5127	28.091	27.2798
ACA1_024210-t26_1-p1	ACA1_024210-t26_1-p1 | transcript=ACA1_024210-t26_1 | gene=ACA1_024210 | organism=Acanthamoeba_castellanii_str._Neff | gene_product=DnaJ family protein | transcript_product=DnaJ family protein | location=KB008088:17438-18796(-) | protein_length=330 | seque	1.38593	0.521045195716295	0.470849355061848	26.1308	26.1317	100	3	26.6016	26.2507	100	3	5	5	5	27.6	27.6	27.6	36.127	0	16.119	2195500000	51	26.1317	26.2171	26.0435	24.0219	24.8955	23.9692
ACA1_024220-t26_1-p1	ACA1_024220-t26_1-p1 | transcript=ACA1_024220-t26_1 | gene=ACA1_024220 | organism=Acanthamoeba_castellanii_str._Neff | gene_product=purinergic receptor, putative | transcript_product=purinergic receptor, putative | location=KB008088:19577-21813(+) | protei	-1.61873	1.02880177053479	-0.694865544637043	25.0625	24.9846	100	3	24.3676	24.1836	100	3	7	7	7	19.6	19.6	19.6	39.667	0	51.612	732150000	43	25.3016	24.9846	24.9013	23.93	NaN	NaN
ACA1_024240-t26_1-p1	ACA1_024240-t26_1-p1 | transcript=ACA1_024240-t26_1 | gene=ACA1_024240 | organism=Acanthamoeba_castellanii_str._Neff | gene_product=Yip1 domain containing protein | transcript_product=Yip1 domain containing protein | location=KB008088:22820-24574(-) | prot	1.07058	0.259605104261473	0.0983864466349296	24.4418	24.4302	100	3	24.5402	24.5402	66.6667	2	2	2	2	4.7	4.7	4.7	39.523	0.0027972	2.0511	419660000	20	24.5445	24.4302	24.3508	28.4795	29.6905	28.7226
ACA1_024380-t26_1-p1	ACA1_024380-t26_1-p1 | transcript=ACA1_024380-t26_1 | gene=ACA1_024380 | organism=Acanthamoeba_castellanii_str._Neff | gene_product=myosin1, putative | transcript_product=myosin1, putative | location=KB007906:3027-9583(-) | protein_length=1571 | sequence_S	1.05466	0.07597292301546	0.0767752329508475	28.5458	28.5922	100	3	28.6226	28.3375	100	3	54	54	51	45	45	43	177.41	0	323.31	42116000000	691	28.5922	28.6096	28.4356	26.1969	27.4344	26.3836
ACA1_024390-t26_1-p1	ACA1_024390-t26_1-p1 | transcript=ACA1_024390-t26_1 | gene=ACA1_024390 | organism=Acanthamoeba_castellanii_str._Neff | gene_product=hypothetical protein | transcript_product=hypothetical protein | location=KB007906:10369-12724(+) | protein_length=519 | seq	2.18494	1.72266750127282	1.1275946299235	24.2944	24.2669	100	3	25.422	25.1723	100	3	11	11	11	29.3	29.3	29.3	56.355	0	35.337	1178700000	68	24.4753	24.2669	24.1411	28.1923	29.2787	28.3028
ACA1_024410-t26_1-p1	ACA1_024410-t26_1-p1 | transcript=ACA1_024410-t26_1 | gene=ACA1_024410 | organism=Acanthamoeba_castellanii_str._Neff | gene_product=serine/threonineprotein kinase | transcript_product=serine/threonineprotein kinase | location=KB007906:14934-23009(+) | prot	1.72282	0.977684248562504	0.784772872924805	27.089	27.1049	100	3	27.8737	27.6095	100	3	63	63	61	41.2	41.2	40.4	211.08	0	323.31	24315000000	585	27.1505	27.1049	27.0115	24.9479	26.3019	25.3436
ACA1_024420-t26_1-p1	ACA1_024420-t26_1-p1 | transcript=ACA1_024420-t26_1 | gene=ACA1_024420 | organism=Acanthamoeba_castellanii_str._Neff | gene_product=TatD DNase domain containing 1, putative | transcript_product=TatD DNase domain containing 1, putative | location=KB007906:2	-1.11713	0.136900019428441	-0.15979512532552	24.5382	24.6441	100	3	24.3784	24.059	100	3	5	5	5	19	19	19	33.734	0	18.655	779760000	35	24.6967	24.6441	24.2738	28.8413	30.1065	29.029
ACA1_024630-t26_1-p1	ACA1_024630-t26_1-p1 | transcript=ACA1_024630-t26_1 | gene=ACA1_024630 | organism=Acanthamoeba_castellanii_str._Neff | gene_product=hypothetical protein | transcript_product=hypothetical protein | location=KB007855:1050-3299(+) | protein_length=392 | seque	2.43	1.10118516997262	1.28095404307048	23.6893	23.6893	66.6667	2	24.9703	24.817	100	3	6	6	6	16.3	16.3	16.3	43.855	0	4.0945	408290000	28	NaN	23.5916	23.7871	29.1216	30.5814	29.4817
ACA1_024990-t26_1-p1	ACA1_024990-t26_1-p1 | transcript=ACA1_024990-t26_1 | gene=ACA1_024990 | organism=Acanthamoeba_castellanii_str._Neff | gene_product=hypothetical protein | transcript_product=hypothetical protein | location=KB007855:24393-25247(-) | protein_length=255 | seq	NaN	0	NaN	NaN	NaN	0	0	25.1621	25.2484	100	3	4	4	4	15.7	15.7	15.7	26.395	0	12.589	331060000	14	NaN	NaN	NaN	24.207	25.4632	24.4435
ACA1_025000-t26_1-p1	ACA1_025000-t26_1-p1 | transcript=ACA1_025000-t26_1 | gene=ACA1_025000 | organism=Acanthamoeba_castellanii_str._Neff | gene_product=RhoGAP domain containing protein | transcript_product=RhoGAP domain containing protein | location=KB007855:25648-30063(+) |	1.19256	0.167054789236884	0.254058202107746	24.9218	24.8154	100	3	25.1758	24.8465	100	3	3	3	3	6.2	6.2	6.2	91.962	0	3.6951	384030000	15	25.3388	24.8154	24.611	NaN	24.5425	23.8454
ACA1_025520-t26_1-p1	ACA1_025520-t26_1-p1 | transcript=ACA1_025520-t26_1 | gene=ACA1_025520 | organism=Acanthamoeba_castellanii_str._Neff | gene_product=talin, putative | transcript_product=talin, putative | location=KB008008:21-4495(-) | protein_length=1128 | sequence_SO=supe	1.26875	0.380294921920684	0.343410491943359	30.0164	30.008	100	3	30.3598	30.0594	100	3	61	61	61	60.5	60.5	60.5	120.26	0	323.31	85994000000	1003	30.1102	30.008	29.931	32.8356	33.9668	33.1928
ACA1_025540-t26_1-p1	ACA1_025540-t26_1-p1 | transcript=ACA1_025540-t26_1 | gene=ACA1_025540 | organism=Acanthamoeba_castellanii_str._Neff | gene_product=hypothetical protein | transcript_product=hypothetical protein | location=KB008008:7038-9270(+) | protein_length=406 | seque	1.03958	0.0496302228954912	0.055999755859375	26.4502	26.4214	100	3	26.5062	26.2164	100	3	11	11	11	41.9	41.9	41.9	44.626	0	85.278	5878400000	126	26.654	26.4214	26.2753	27.1476	NaN	27.2611
ACA1_025570-t26_1-p1	ACA1_025570-t26_1-p1 | transcript=ACA1_025570-t26_1 | gene=ACA1_025570 | organism=Acanthamoeba_castellanii_str._Neff | gene_product=hypothetical protein | transcript_product=hypothetical protein | location=KB008008:15937-17706(+) | protein_length=426 | seq	1.45243	0.639606862851653	0.53846549987793	25.2579	25.2078	100	3	25.7963	25.6129	100	3	2	2	2	11.3	11.3	11.3	44.815	0	179.86	713100000	22	25.4391	25.2078	25.1268	24.6392	25.979	25.0083
ACA1_025690-t26_1-p1	ACA1_025690-t26_1-p1 | transcript=ACA1_025690-t26_1 | gene=ACA1_025690 | organism=Acanthamoeba_castellanii_str._Neff | gene_product=Fibrillarin, putative | transcript_product=Fibrillarin, putative | location=KB008134:5166-6333(-) | protein_length=307 | seq	1.30859	0.487734640036424	0.388015111287434	29.1843	29.2403	100	3	29.5723	29.3184	100	3	21	21	21	66.4	66.4	66.4	32.559	0	323.31	76483000000	578	29.2403	29.2499	29.0626	25.9712	27.141	26.1065
ACA1_025730-t26_1-p1	ACA1_025730-t26_1-p1 | transcript=ACA1_025730-t26_1 | gene=ACA1_025730 | organism=Acanthamoeba_castellanii_str._Neff | gene_product=hypothetical protein | transcript_product=hypothetical protein | location=KB008134:12708-13736(+) | protein_length=193 | seq	1.42669	0.940821944438348	0.512674331665039	26.937	27.0019	100	3	27.4497	27.3836	100	3	9	9	9	40.4	40.4	40.4	21.563	0	55.39	5993900000	76	27.0019	27.068	26.7412	28.9497	30.051	29.151
ACA1_025980-t26_1-p1	ACA1_025980-t26_1-p1 | transcript=ACA1_025980-t26_1 | gene=ACA1_025980 | organism=Acanthamoeba_castellanii_str._Neff | gene_product=hypothetical protein | transcript_product=hypothetical protein | location=KB008068:1-4104(-) | protein_length=777 | sequence	-1.28268	0.375620028870732	-0.359165827433269	24.7922	24.8196	100	3	24.4331	24.2925	100	3	4	4	4	10.9	10.9	10.9	81.592	0	26.17	738750000	18	24.673	24.8196	24.8842	24.2224	NaN	23.9945
ACA1_026390-t26_1-p1	ACA1_026390-t26_1-p1 | transcript=ACA1_026390-t26_1 | gene=ACA1_026390 | organism=Acanthamoeba_castellanii_str._Neff | gene_product=EFhand domain containing protein | transcript_product=EFhand domain containing protein | location=KB008068:9771-10173(-) | p	1.33542	0.820888370094074	0.417293548583984	26.619	26.6875	100	3	27.0362	27.026	100	3	4	4	4	43.1	43.1	43.1	11.547	0	163.26	2957700000	62	26.6875	26.7801	26.3893	23.9406	24.7335	24.7906
ACA1_026700-t26_1-p1	ACA1_026700-t26_1-p1 | transcript=ACA1_026700-t26_1 | gene=ACA1_026700 | organism=Acanthamoeba_castellanii_str._Neff | gene_product=serine/threonine protein kinase | transcript_product=serine/threonine protein kinase | location=KB008019:115-2728(+) | prote	NaN	0	NaN	NaN	NaN	33.3333	1	NaN	NaN	0	0	2	2	2	4.5	4.5	4.5	55.77	0.0024495	2.2671	124730000	11	23.8588	NaN	NaN	NaN	NaN	NaN
ACA1_026710-t26_1-p1	ACA1_026710-t26_1-p1 | transcript=ACA1_026710-t26_1 | gene=ACA1_026710 | organism=Acanthamoeba_castellanii_str._Neff | gene_product=formin domain containing protein | transcript_product=formin domain containing protein | location=KB008019:3283-9465(+) | pr	1.58229	0.856844337125755	0.66201718648275	27.4996	27.5394	100	3	28.1616	27.8761	100	3	35	35	35	38.9	38.9	38.9	118.49	0	323.31	15040000000	350	27.5939	27.5394	27.3654	26.5027	27.6367	26.7804
ACA1_026720-t26_1-p1	ACA1_026720-t26_1-p1 | transcript=ACA1_026720-t26_1 | gene=ACA1_026720 | organism=Acanthamoeba_castellanii_str._Neff | gene_product=RasGEF domain containing protein | transcript_product=RasGEF domain containing protein | location=KB008019:10072-13387(+) |	-1.00667	0.00891020943819323	-0.00958379109700402	27.6522	27.7077	100	3	27.6426	27.3839	100	3	20	20	18	55.6	55.6	53.4	63.696	0	323.31	16825000000	307	27.7135	27.7077	27.5355	24.1172	24.0888	23.9866
ACA1_026860-t26_1-p1	ACA1_026860-t26_1-p1 | transcript=ACA1_026860-t26_1 | gene=ACA1_026860 | organism=Acanthamoeba_castellanii_str._Neff | gene_product=ABC2 type transporter, putative | transcript_product=ABC2 type transporter, putative | location=KB007827:10217-13065(-) | pr	-3.84645	2.48459519466194	-1.94352912902832	27.7708	27.8332	100	3	25.8273	25.6861	100	3	14	14	10	22.8	22.8	14.8	79.892	0	58.652	5647900000	155	27.8332	27.9358	27.5435	21.7427	NaN	22.1215
ACA1_026960-t26_1-p1	ACA1_026960-t26_1-p1 | transcript=ACA1_026960-t26_1 | gene=ACA1_026960 | organism=Acanthamoeba_castellanii_str._Neff | gene_product=efflux ABC transporter, permease, putative | transcript_product=efflux ABC transporter, permease, putative | location=KB0081	1.09538	0.0924259996431577	0.131429672241211	23.3066	23.2485	100	3	23.438	23.0229	100	3	6	6	6	6.1	6.1	6.1	123.52	0	3.6241	286860000	18	23.4317	23.2485	23.2396	29.3401	29.972	29.6726
ACA1_026990-t26_1-p1;ACA1_027020-t26_1-p1	ACA1_026990-t26_1-p1 | transcript=ACA1_026990-t26_1 | gene=ACA1_026990 | organism=Acanthamoeba_castellanii_str._Neff | gene_product=ABC2 type transporter superfamily protein | transcript_product=ABC2 type transporter superfamily protein | location=KB008123	NaN	0	NaN	NaN	NaN	0	0	24.7046	24.4435	100	3	4	4	4	3.2	3.2	3.2	169.17	0	11.103	297820000	12	NaN	NaN	NaN	22.5327	23.8433	22.5918
ACA1_027030-t26_1-p1	ACA1_027030-t26_1-p1 | transcript=ACA1_027030-t26_1 | gene=ACA1_027030 | organism=Acanthamoeba_castellanii_str._Neff | gene_product=C2 domain containing protein | transcript_product=C2 domain containing protein | location=KB008123:25535-28348(-) | protein_	1.08819	0.125487320574852	0.121930758158367	25.2064	25.2064	66.6667	2	25.3283	25.301	100	3	4	4	4	11	11	11	55.136	0	11.559	545810000	17	NaN	25.0293	25.3834	25.2177	26.3641	25.6802
ACA1_027270-t26_1-p1	ACA1_027270-t26_1-p1 | transcript=ACA1_027270-t26_1 | gene=ACA1_027270 | organism=Acanthamoeba_castellanii_str._Neff | gene_product=hypothetical protein | transcript_product=hypothetical protein | location=KB008149:8566-9546(-) | protein_length=241 | seque	1.65527	1.31590050904416	0.727064768473305	25.2263	25.2877	100	3	25.9534	25.9033	100	3	3	3	3	17	17	17	27.322	0	26.079	994010000	21	25.4054	24.986	25.2877	29.0205	30.26	29.3537
ACA1_027280-t26_1-p1	ACA1_027280-t26_1-p1 | transcript=ACA1_027280-t26_1 | gene=ACA1_027280 | organism=Acanthamoeba_castellanii_str._Neff | gene_product=hypothetical protein | transcript_product=hypothetical protein | location=KB008149:9719-10691(+) | protein_length=114 | sequ	NaN	NaN	NaN	NaN	NaN	0	0	NaN	NaN	0	0	2	2	2	29.8	29.8	29.8	12.783	0	6.4731	500270000	14	NaN	NaN	NaN	NaN	NaN	NaN
ACA1_027490-t26_1-p1	ACA1_027490-t26_1-p1 | transcript=ACA1_027490-t26_1 | gene=ACA1_027490 | organism=Acanthamoeba_castellanii_str._Neff | gene_product=calciumtranslocating P-type ATPase, PMCA-type, putative | transcript_product=calciumtranslocating P-type ATPase, PMCA-type,	1.25629	0.338805790595028	0.329174677530926	25.2523	25.2527	100	3	25.5815	25.3329	100	3	12	12	12	17.5	17.5	17.5	104.3	0	107.85	2777300000	113	25.3598	25.2527	25.1445	26.232	27.4989	26.4693
ACA1_027500-t26_1-p1	ACA1_027500-t26_1-p1 | transcript=ACA1_027500-t26_1 | gene=ACA1_027500 | organism=Acanthamoeba_castellanii_str._Neff | gene_product=hypothetical protein | transcript_product=hypothetical protein | location=KB007921:4785-7169(-) | protein_length=507 | seque	-1.23546	0.821335778555355	-0.305050849914551	26.2388	26.2536	100	3	25.9337	25.9337	66.6667	2	4	4	4	9.3	9.3	9.3	54.744	0	11.372	1248800000	20	26.2536	26.4009	26.0618	26.1021	27.2231	26.4053
ACA1_027630-t26_1-p1	ACA1_027630-t26_1-p1 | transcript=ACA1_027630-t26_1 | gene=ACA1_027630 | organism=Acanthamoeba_castellanii_str._Neff | gene_product=hypothetical protein | transcript_product=hypothetical protein | location=KB007921:13380-13733(+) | protein_length=94 | sequ	1.21369	0.354232991031076	0.279401779174805	26.0464	26.0449	100	3	26.3258	26.3258	66.6667	2	2	2	2	14.9	14.9	14.9	9.9633	0	17.976	879410000	21	26.0378	26.0566	26.0449	29.7494	30.5542	29.8294
ACA1_027750-t26_1-p1	ACA1_027750-t26_1-p1 | transcript=ACA1_027750-t26_1 | gene=ACA1_027750 | organism=Acanthamoeba_castellanii_str._Neff | gene_product=peroxiredoxin, putative | transcript_product=peroxiredoxin, putative | location=KB007801:2781-3522(+) | protein_length=195 |	1.46334	0.813560788851795	0.549263000488281	28.4414	28.5344	100	3	28.9906	28.755	100	3	8	8	8	42.6	42.6	42.6	20.847	0	227.66	20104000000	137	28.5414	28.5344	28.2483	25.3344	26.4544	25.6676
ACA1_027780-t26_1-p1	ACA1_027780-t26_1-p1 | transcript=ACA1_027780-t26_1 | gene=ACA1_027780 | organism=Acanthamoeba_castellanii_str._Neff | gene_product=RasGEF domain containing protein | transcript_product=RasGEF domain containing protein | location=KB007801:8030-17363(+) | p	1.4905	0.698847660699057	0.575795491536461	24.8841	24.9913	100	3	25.4599	25.1883	100	3	18	18	18	12.6	12.6	12.6	217.97	0	24.328	1411400000	52	24.9913	25.1377	24.5232	NaN	25.6114	NaN
ACA1_027790-t26_1-p1	ACA1_027790-t26_1-p1 | transcript=ACA1_027790-t26_1 | gene=ACA1_027790 | organism=Acanthamoeba_castellanii_str._Neff | gene_product=protein SEQ ID from patent family protein | transcript_product=protein SEQ ID from patent family protein | location=KB007801	3.06672	0	1.61669540405273	NaN	NaN	33.3333	1	26.2653	25.9032	100	3	6	6	6	27.9	27.9	27.9	29.425	0	4.0931	961320000	15	NaN	NaN	24.6486	26.6388	27.6609	26.6786
ACA1_027830-t26_1-p1	ACA1_027830-t26_1-p1 | transcript=ACA1_027830-t26_1 | gene=ACA1_027830 | organism=Acanthamoeba_castellanii_str._Neff | gene_product=RhoGEF domain containing protein | transcript_product=RhoGEF domain containing protein | location=KB007801:27363-33127(-) |	1.74323	1.33780507487105	0.801762262980144	25.5529	25.6057	100	3	26.3546	26.1142	100	3	14	14	14	12.9	12.9	12.9	146.75	0	12.451	1708100000	67	25.6057	25.7087	25.3442	25.1678	25.0543	NaN
ACA1_027840-t26_1-p1	ACA1_027840-t26_1-p1 | transcript=ACA1_027840-t26_1 | gene=ACA1_027840 | organism=Acanthamoeba_castellanii_str._Neff | gene_product=RNA polymerase III RPC4 protein | transcript_product=RNA polymerase III RPC4 protein | location=KB007801:33454-35051(-) | pr	1.39979	0.702920333661023	0.485211054484051	25.6562	25.6632	100	3	26.1414	25.9573	100	3	9	9	9	46.9	46.9	46.9	30.284	0	21.4	2683600000	59	25.8755	25.6632	25.4299	25.6403	27.195	26.1391
ACA1_027940-t26_1-p1	ACA1_027940-t26_1-p1 | transcript=ACA1_027940-t26_1 | gene=ACA1_027940 | organism=Acanthamoeba_castellanii_str._Neff | gene_product=unspecified product | transcript_product=unspecified product | location=KB008110:31-8173(-) | protein_length=2714 | sequence	NaN	0	NaN	NaN	NaN	0	0	22.9893	22.5918	100	3	1	1	1	0.4	0.4	0.4	282.91	0	3.5694	91038000	11	NaN	NaN	NaN	24.4459	26.8253	25.6222
ACA1_028160-t26_1-p1	ACA1_028160-t26_1-p1 | transcript=ACA1_028160-t26_1 | gene=ACA1_028160 | organism=Acanthamoeba_castellanii_str._Neff | gene_product=transmembrane protein | transcript_product=transmembrane protein | location=KB008110:9779-13317(+) | protein_length=825 | se	NaN	0	NaN	24.4418	24.4595	100	3	NaN	NaN	0	0	2	2	2	3.5	3.5	3.5	92.269	0.0010643	2.75	191590000	8	24.5406	24.4595	24.3255	NaN	NaN	25.6621
ACA1_028530-t26_1-p1;ACA1_104240-t26_1-p1	ACA1_028530-t26_1-p1 | transcript=ACA1_028530-t26_1 | gene=ACA1_028530 | organism=Acanthamoeba_castellanii_str._Neff | gene_product=hypothetical protein | transcript_product=hypothetical protein | location=KB008110:23370-24732(+) | protein_length=295 | seq	2.74269	1.63254810686724	1.45559374491374	25.6072	25.5434	100	3	27.0628	26.7923	100	3	10	10	10	43.1	43.1	43.1	33.441	0	18.314	3900200000	86	25.7686	25.5097	25.5434	26.2965	27.6522	26.5826
ACA1_028540-t26_1-p1	ACA1_028540-t26_1-p1 | transcript=ACA1_028540-t26_1 | gene=ACA1_028540 | organism=Acanthamoeba_castellanii_str._Neff | gene_product=GTP cyclohydrolase I, putative | transcript_product=GTP cyclohydrolase I, putative | location=KB008110:25039-25936(+) | prot	1.63937	0.961871023023481	0.713137944539387	27.3441	27.316	100	3	28.0572	27.8376	100	3	12	12	6	64.8	64.8	34.8	27.691	0	165.01	11719000000	206	27.4151	27.316	27.3013	24.1515	25.6114	24.3782
ACA1_028660-t26_1-p1	ACA1_028660-t26_1-p1 | transcript=ACA1_028660-t26_1 | gene=ACA1_028660 | organism=Acanthamoeba_castellanii_str._Neff | gene_product=unspecified product | transcript_product=unspecified product | location=KB007995:2639-4888(+) | protein_length=749 | sequenc	1.31446	0.547521576528894	0.394474983215332	23.9926	23.961	100	3	24.3871	24.3871	66.6667	2	6	6	6	10.7	10.7	10.7	82.263	0	12.325	544300000	30	23.961	23.9482	24.0685	29.6708	31.0552	29.9677
ACA1_028670-t26_1-p1	ACA1_028670-t26_1-p1 | transcript=ACA1_028670-t26_1 | gene=ACA1_028670 | organism=Acanthamoeba_castellanii_str._Neff | gene_product=protein phosphatase 6, catalytic subunit isoform a, putative | transcript_product=protein phosphatase 6, catalytic subunit i	1.29849	0.970938457072444	0.376836776733398	28.3499	28.3362	100	3	28.7268	28.7488	100	3	18	18	18	74	74	74	35.114	0	263.51	18687000000	196	28.4507	28.3362	28.2628	25.931	26.5764	26.0379
ACA1_028700-t26_1-p1	ACA1_028700-t26_1-p1 | transcript=ACA1_028700-t26_1 | gene=ACA1_028700 | organism=Acanthamoeba_castellanii_str._Neff | gene_product=RhoGEF domain containing protein | transcript_product=RhoGEF domain containing protein | location=KB007995:13599-20453(+) |	1.8714	1.4526686939786	0.904120127360027	24.5608	24.5757	100	3	25.4649	25.2705	100	3	8	8	7	9	9	9	149.76	0	36.251	830190000	39	24.5757	24.6272	24.4795	27.1529	28.2024	27.2686
ACA1_029530-t26_1-p1	ACA1_029530-t26_1-p1 | transcript=ACA1_029530-t26_1 | gene=ACA1_029530 | organism=Acanthamoeba_castellanii_str._Neff | gene_product=hypothetical protein | transcript_product=hypothetical protein | location=KB007897:4860-5650(+) | protein_length=212 | seque	1.76515	0.914986835723206	0.819791158040363	24.3734	24.5048	100	3	25.1932	25.0555	100	3	6	5	2	52.4	41.5	23.6	23.114	0	45.005	795140000	34	24.5048	24.7273	23.8882	26.0698	27.2442	26.3569
ACA1_030740-t26_1-p1	ACA1_030740-t26_1-p1 | transcript=ACA1_030740-t26_1 | gene=ACA1_030740 | organism=Acanthamoeba_castellanii_str._Neff | gene_product=Znfinger in Ran binding protein | transcript_product=Znfinger in Ran binding protein | location=KB007807:15514-18860(-) | pr	1.67364	1.29918676729673	0.74298604329427	25.1815	25.1871	100	3	25.9245	25.7321	100	3	9	9	9	17.8	17.8	17.8	80.674	0	23.764	1764900000	73	25.3316	25.1871	25.0257	24.7673	25.9808	25.1076
ACA1_030760-t26_1-p1	ACA1_030760-t26_1-p1 | transcript=ACA1_030760-t26_1 | gene=ACA1_030760 | organism=Acanthamoeba_castellanii_str._Neff | gene_product=hypothetical protein | transcript_product=hypothetical protein | location=KB007807:19972-20810(+) | protein_length=191 | seq	-1.2547	0.727541535172133	-0.327341079711914	25.752	25.773	100	3	25.4246	25.2626	100	3	5	5	5	41.4	41.4	41.4	21.364	0	7.7065	1502600000	28	25.773	25.6903	25.7926	NaN	NaN	24.9039
ACA1_030780-t26_1-p1	ACA1_030780-t26_1-p1 | transcript=ACA1_030780-t26_1 | gene=ACA1_030780 | organism=Acanthamoeba_castellanii_str._Neff | gene_product=ATPase family protein | transcript_product=ATPase family protein | location=KB007807:23902-33201(-) | protein_length=1836 |	11.9765	0	3.58213233947754	NaN	NaN	33.3333	1	25.4839	25.5833	100	3	18	18	18	13.3	13.3	13.3	204.6	0	26.254	1186700000	45	21.9018	NaN	NaN	30.2258	31.425	30.5236
ACA1_030800-t26_1-p1	ACA1_030800-t26_1-p1 | transcript=ACA1_030800-t26_1 | gene=ACA1_030800 | organism=Acanthamoeba_castellanii_str._Neff | gene_product=HMG (high mobility group) box domain containing protein | transcript_product=HMG (high mobility group) box domain containing	1.51529	0.742457740608738	0.599589665730793	25.7354	25.7227	100	3	26.335	26.0676	100	3	15	15	15	27.8	27.8	27.8	78.321	0	101.28	2672500000	97	25.7227	25.8666	25.6168	27.1375	28.0385	27.6274
ACA1_031390-t26_1-p1;ACA1_378080-t26_1-p1	ACA1_031390-t26_1-p1 | transcript=ACA1_031390-t26_1 | gene=ACA1_031390 | organism=Acanthamoeba_castellanii_str._Neff | gene_product=hypothetical protein | transcript_product=hypothetical protein | location=KB008124:18241-19593(+) | protein_length=296 | seq	1.16753	0.346184134099038	0.223459879557293	24.6173	24.6396	100	3	24.8408	24.8408	66.6667	2	4	4	4	14.5	14.5	14.5	33.035	0.0046884	1.8021	564370000	7	24.514	24.6983	24.6396	23.4885	24.1036	23.872
ACA1_031540-t26_1-p1	ACA1_031540-t26_1-p1 | transcript=ACA1_031540-t26_1 | gene=ACA1_031540 | organism=Acanthamoeba_castellanii_str._Neff | gene_product=CBS domain containing protein | transcript_product=CBS domain containing protein | location=KB008014:5809-7284(+) | protein_	3.04273	1.72760040238135	1.60536511739095	24.8529	24.84	100	3	26.4583	26.5293	100	3	5	5	5	22.4	22.4	22.4	34.01	0	13.888	976130000	20	24.8342	24.84	24.8846	25.2866	NaN	25.5144
ACA1_031620-t26_1-p1	ACA1_031620-t26_1-p1 | transcript=ACA1_031620-t26_1 | gene=ACA1_031620 | organism=Acanthamoeba_castellanii_str._Neff | gene_product=prenylcysteine lyase, putative | transcript_product=prenylcysteine lyase, putative | location=KB008014:26437-29863(-) | prot	1.00474	0.0109773781841466	0.00681940714517992	30.1671	30.173	100	3	30.1739	30.1252	100	3	4	4	4	8.4	8.4	8.4	65.154	0	9.1221	15200000000	14	29.9246	30.173	30.4038	24.7865	26.093	25.158
ACA1_031640-t26_1-p1	ACA1_031640-t26_1-p1 | transcript=ACA1_031640-t26_1 | gene=ACA1_031640 | organism=Acanthamoeba_castellanii_str._Neff | gene_product=hydrolase, alpha/beta fold domain containing protein | transcript_product=hydrolase, alpha/beta fold domain containing prote	-1.43172	0.574446875569153	-0.517745971679688	24.9974	25.0824	100	3	24.4796	24.2661	100	3	5	5	5	6.3	6.3	6.3	105.13	0	8.867	732840000	38	25.1083	25.0824	24.8014	25.9256	27.0426	26.1865
ACA1_031660-t26_1-p1	ACA1_031660-t26_1-p1 | transcript=ACA1_031660-t26_1 | gene=ACA1_031660 | organism=Acanthamoeba_castellanii_str._Neff | gene_product=catalase | transcript_product=catalase | location=KB008014:40415-42090(-) | protein_length=487 | sequence_SO=supercontig | S	2.59391	1.68337566538974	1.3751277923584	29.9876	29.9636	100	3	31.3627	31.1691	100	3	26	26	26	61.8	61.8	61.8	55.346	0	323.31	167770000000	736	30.1025	29.8967	29.9636	24.2874	25.6473	24.2353
ACA1_031670-t26_1-p1;ACA1_384000-t26_1-p1	ACA1_031670-t26_1-p1 | transcript=ACA1_031670-t26_1 | gene=ACA1_031670 | organism=Acanthamoeba_castellanii_str._Neff | gene_product=TIMbarrel protein, putative | transcript_product=TIMbarrel protein, putative | location=KB008014:42421-45781(+) | protein_le	1.30693	0.5882512412147	0.386187235514324	24.2548	24.2848	100	3	24.641	24.6437	100	3	5	5	5	9.5	9.5	9.5	72.11	0	5.4244	558400000	23	24.4992	24.2848	23.9805	27.0116	28.268	27.2474
ACA1_031790-t26_1-p1	ACA1_031790-t26_1-p1 | transcript=ACA1_031790-t26_1 | gene=ACA1_031790 | organism=Acanthamoeba_castellanii_str._Neff | gene_product=RapGAP/RanGAP domain containing protein | transcript_product=RapGAP/RanGAP domain containing protein | location=KB007934:257	-1.24558	0.1705797094562	-0.31682014465332	24.1683	23.9424	100	3	23.8515	23.4908	100	3	4	4	4	11.2	11.2	11.2	47.357	0	4.5434	269450000	15	23.4096	23.9424	25.1529	24.2002	25.1896	24.3998
ACA1_031820-t26_1-p1	ACA1_031820-t26_1-p1 | transcript=ACA1_031820-t26_1 | gene=ACA1_031820 | organism=Acanthamoeba_castellanii_str._Neff | gene_product=SH3 domain containing protein | transcript_product=SH3 domain containing protein | location=KB007934:10464-14352(+) | protei	NaN	0	NaN	NaN	NaN	0	0	25.6311	25.6222	100	3	6	6	6	7.7	7.7	7.7	123.16	0	8.9106	413560000	12	NaN	NaN	NaN	NaN	NaN	NaN
ACA1_031850-t26_1-p1	ACA1_031850-t26_1-p1 | transcript=ACA1_031850-t26_1 | gene=ACA1_031850 | organism=Acanthamoeba_castellanii_str._Neff | gene_product=Proteintyrosine phosphatase | transcript_product=Proteintyrosine phosphatase | location=KB007934:19572-22153(-) | protein_le	1.37562	0.253167916633172	0.460083325703938	26.1114	26.1114	66.6667	2	26.5715	26.2745	100	3	2	2	2	4	4	4	62.004	0	10.699	1137400000	21	26.8691	25.3537	NaN	26.3592	27.165	26.5384
ACA1_031870-t26_1-p1	ACA1_031870-t26_1-p1 | transcript=ACA1_031870-t26_1 | gene=ACA1_031870 | organism=Acanthamoeba_castellanii_str._Neff | gene_product=tyrosine specific protein phosphatase, putative | transcript_product=tyrosine specific protein phosphatase, putative | locat	1.32017	0.463436673029455	0.400728861490887	26.6632	26.5611	100	3	27.0639	26.7438	100	3	5	5	5	35.3	35.3	35.3	20.26	0	9.9034	2377400000	34	26.8799	26.5485	26.5611	26.2591	27.3914	26.574
ACA1_031900-t26_1-p1	ACA1_031900-t26_1-p1 | transcript=ACA1_031900-t26_1 | gene=ACA1_031900 | organism=Acanthamoeba_castellanii_str._Neff | gene_product=hypothetical protein | transcript_product=hypothetical protein | location=KB007934:32998-34674(-) | protein_length=445 | seq	1.91445	1.27497642805577	0.936927159627277	27.5202	27.4796	100	3	28.4571	28.4571	66.6667	2	9	9	9	23.1	23.1	23.1	50.248	0	14.79	4110300000	33	27.616	27.465	27.4796	27.8393	28.727	28.2602
ACA1_031950-t26_1-p1	ACA1_031950-t26_1-p1 | transcript=ACA1_031950-t26_1 | gene=ACA1_031950 | organism=Acanthamoeba_castellanii_str._Neff | gene_product=CBS domain containing protein | transcript_product=CBS domain containing protein | location=KB007934:39604-41106(+) | protei	NaN	0	NaN	NaN	NaN	0	0	NaN	NaN	33.3333	1	2	2	2	9.9	9.9	9.9	32.987	0.00086374	2.9467	483720000	9	NaN	NaN	NaN	28.0659	29.3574	NaN
ACA1_032000-t26_1-p1	ACA1_032000-t26_1-p1 | transcript=ACA1_032000-t26_1 | gene=ACA1_032000 | organism=Acanthamoeba_castellanii_str._Neff | gene_product=hypothetical protein | transcript_product=hypothetical protein | location=KB007934:50253-53264(+) | protein_length=743 | seq	1.3587	0.539025576527	0.442230860392254	28.2457	28.1717	100	3	28.6879	28.4223	100	3	7	7	7	14.9	14.9	14.9	85.02	0	77.998	7409200000	77	28.4098	28.1556	28.1717	NaN	NaN	24.7686
ACA1_032430-t26_1-p1	ACA1_032430-t26_1-p1 | transcript=ACA1_032430-t26_1 | gene=ACA1_032430 | organism=Acanthamoeba_castellanii_str._Neff | gene_product=exocyst complex component 6, putative | transcript_product=exocyst complex component 6, putative | location=KB007816:102-104	1.62218	1.39877269345836	0.697937647501629	25.0954	25.0578	100	3	25.7933	25.7293	100	3	14	14	4	13.9	13.9	4.8	171.48	0	109.74	1996200000	95	25.1941	25.0344	25.0578	30.602	31.7643	30.8224
ACA1_033400-t26_1-p1	ACA1_033400-t26_1-p1 | transcript=ACA1_033400-t26_1 | gene=ACA1_033400 | organism=Acanthamoeba_castellanii_str._Neff | gene_product=Spindle pole body protein Spc98 family protein | transcript_product=Spindle pole body protein Spc98 family protein | locatio	NaN	0	NaN	23.6811	23.554	100	3	NaN	NaN	0	0	3	3	3	7.6	7.6	7.6	68.485	0.00085561	2.8183	214900000	11	23.5109	23.554	23.9785	NaN	NaN	NaN
ACA1_033490-t26_1-p1	ACA1_033490-t26_1-p1 | transcript=ACA1_033490-t26_1 | gene=ACA1_033490 | organism=Acanthamoeba_castellanii_str._Neff | gene_product=glycoside hydrolase family protein | transcript_product=glycoside hydrolase family protein | location=KB008125:23379-24974(+	NaN	0	NaN	NaN	NaN	0	0	28.7117	28.7117	66.6667	2	7	3	3	18.6	9	9	55.977	0	7.3529	1219300000	7	NaN	NaN	NaN	NaN	NaN	NaN
ACA1_033550-t26_1-p1	ACA1_033550-t26_1-p1 | transcript=ACA1_033550-t26_1 | gene=ACA1_033550 | organism=Acanthamoeba_castellanii_str._Neff | gene_product=methionine aminopeptidase, type II, putative | transcript_product=methionine aminopeptidase, type II, putative | location=KB	NaN	0	NaN	24.5051	24.5051	66.6667	2	NaN	NaN	0	0	10	3	3	27.6	11.4	11.4	54.657	0	5.435	440750000	6	24.4889	24.5213	NaN	23.5591	24.8221	24.0108
ACA1_033570-t26_1-p1	ACA1_033570-t26_1-p1 | transcript=ACA1_033570-t26_1 | gene=ACA1_033570 | organism=Acanthamoeba_castellanii_str._Neff | gene_product=methionine aminopeptidase, type II, putative | transcript_product=methionine aminopeptidase, type II, putative | location=KB	1.13792	0.174249284845026	0.186395645141602	26.5809	26.5398	100	3	26.7673	26.489	100	3	13	13	6	33.5	33.5	17.4	54.568	0	115.63	9008700000	183	26.6812	26.5398	26.5218	24.2631	25.531	24.5627
ACA1_033590-t26_1-p1	ACA1_033590-t26_1-p1 | transcript=ACA1_033590-t26_1 | gene=ACA1_033590 | organism=Acanthamoeba_castellanii_str._Neff | gene_product=Choline/Carnitine oacyltransferase superfamily protein | transcript_product=Choline/Carnitine oacyltransferase superfamily p	2.90545	1.86766166858579	1.53875923156738	25.5723	25.6002	100	3	27.1111	26.9023	100	3	32	32	32	62.6	62.6	62.6	69.867	0	292.25	11598000000	339	25.6002	25.6127	25.5041	25.7045	27.0766	26.0038
ACA1_033610-t26_1-p1	ACA1_033610-t26_1-p1 | transcript=ACA1_033610-t26_1 | gene=ACA1_033610 | organism=Acanthamoeba_castellanii_str._Neff | gene_product=sortilin, putative | transcript_product=sortilin, putative | location=KB008125:57571-61176(+) | protein_length=771 | sequenc	2.1574	1.44035530508174	1.10929234822591	25.7998	25.7602	100	3	26.9091	26.5786	100	3	16	16	16	25	25	25	84.474	0	269.3	4133800000	161	25.9103	25.7602	25.729	25.9337	27.2097	26.0449
ACA1_033630-t26_1-p1	ACA1_033630-t26_1-p1 | transcript=ACA1_033630-t26_1 | gene=ACA1_033630 | organism=Acanthamoeba_castellanii_str._Neff | gene_product=hypothetical protein | transcript_product=hypothetical protein | location=KB008125:62673-63844(-) | protein_length=271 | seq	-1.57762	0.715693107224212	-0.657749176025391	25.4692	25.5485	100	3	24.8114	24.8306	100	3	7	7	7	30.3	30.3	30.3	29.368	0	37.359	1169200000	27	25.7718	25.5485	25.0872	25.4199	25.9376	25.7813
ACA1_033640-t26_1-p1	ACA1_033640-t26_1-p1 | transcript=ACA1_033640-t26_1 | gene=ACA1_033640 | organism=Acanthamoeba_castellanii_str._Neff | gene_product=Ser/Thr phosphatase family protein | transcript_product=Ser/Thr phosphatase family protein | location=KB008125:64037-66289(+	1.06196	0.0907186722268056	0.0867277781168596	26.7285	26.7666	100	3	26.8152	26.5881	100	3	11	8	8	40.3	31.7	31.7	45.237	0	43.122	5300400000	110	26.8334	26.7666	26.5853	31.6406	32.6137	31.8192
ACA1_033660-t26_1-p1	ACA1_033660-t26_1-p1 | transcript=ACA1_033660-t26_1 | gene=ACA1_033660 | organism=Acanthamoeba_castellanii_str._Neff | gene_product=5-nucleotidase, C-terminal domain containing protein | transcript_product=5-nucleotidase, C-terminal domain containing pro	1.09092	0.115075345311314	0.125551859537762	26.729	26.7563	100	3	26.8545	26.6679	100	3	8	8	8	35.1	35.1	35.1	33.054	0	40.461	4277000000	121	26.8293	26.7563	26.6013	26.8062	27.8379	27.0025
ACA1_033670-t26_1-p1	ACA1_033670-t26_1-p1 | transcript=ACA1_033670-t26_1 | gene=ACA1_033670 | organism=Acanthamoeba_castellanii_str._Neff | gene_product=Rasrelated GTP-binding protein, putative | transcript_product=Rasrelated GTP-binding protein, putative | location=KB008125:7	1.96821	1.16981160334059	0.976887385050457	26.6006	26.6678	100	3	27.5775	27.2736	100	3	12	12	9	39.8	39.8	29.5	38.608	0	112.6	6622000000	140	26.6895	26.6678	26.4446	28.7317	30.0174	28.642
ACA1_033710-t26_1-p1	ACA1_033710-t26_1-p1 | transcript=ACA1_033710-t26_1 | gene=ACA1_033710 | organism=Acanthamoeba_castellanii_str._Neff | gene_product=unspecified product | transcript_product=unspecified product | location=KB008125:78453-113330(-) | protein_length=11625 | se	-1.5509	0	-0.633106867472332	27.6495	27.6375	100	3	NaN	NaN	33.3333	1	11	11	11	1.3	1.3	1.3	1202.2	0	115.43	4458400000	63	27.7861	27.6375	27.5248	27.3454	28.2953	27.6417
ACA1_033760-t26_1-p1	ACA1_033760-t26_1-p1 | transcript=ACA1_033760-t26_1 | gene=ACA1_033760 | organism=Acanthamoeba_castellanii_str._Neff | gene_product=cytochrome p450 superfamily protein | transcript_product=cytochrome p450 superfamily protein | location=KB008125:123525-1260	1.93061	1.66171029525498	0.949057896931965	27.2498	27.3046	100	3	28.1989	28.0287	100	3	9	9	9	26.4	26.4	26.4	50.119	0	25.176	3196300000	41	27.3046	27.0323	27.4125	26.4436	27.5144	26.5073
ACA1_034030-t26_1-p1	ACA1_034030-t26_1-p1 | transcript=ACA1_034030-t26_1 | gene=ACA1_034030 | organism=Acanthamoeba_castellanii_str._Neff | gene_product=RNA recognition motif domain containing protein | transcript_product=RNA recognition motif domain containing protein | locat	1.32945	0.426278587781996	0.410833358764648	24.9714	25.0346	100	3	25.3822	25.1279	100	3	5	5	5	13.7	13.7	13.7	45.397	0	18.11	947870000	46	25.0827	25.0346	24.7968	26.8591	27.857	27.0443
ACA1_034080-t26_1-p1	ACA1_034080-t26_1-p1 | transcript=ACA1_034080-t26_1 | gene=ACA1_034080 | organism=Acanthamoeba_castellanii_str._Neff | gene_product=RhoGEF domain containing protein | transcript_product=RhoGEF domain containing protein | location=KB007992:15563-20631(-) |	1.22124	0.454373526120464	0.288341522216797	26.0969	26.0594	100	3	26.3853	26.1571	100	3	8	8	8	13.1	13.1	13.1	104.01	0	13.864	1520400000	44	26.2982	26.0594	25.9332	24.7315	25.6837	25.2569
ACA1_034090-t26_1-p1	ACA1_034090-t26_1-p1 | transcript=ACA1_034090-t26_1 | gene=ACA1_034090 | organism=Acanthamoeba_castellanii_str._Neff | gene_product=protein kinase domain containing protein | transcript_product=protein kinase domain containing protein | location=KB007992:2	1.70327	0.687816028611999	0.768304824829102	24.6048	24.5603	100	3	25.3731	25.1227	100	3	9	9	9	14.7	14.7	14.7	106.53	0	69.242	1115600000	58	24.4782	24.7758	24.5603	25.8254	27.1347	26.0554
ACA1_034120-t26_1-p1	ACA1_034120-t26_1-p1 | transcript=ACA1_034120-t26_1 | gene=ACA1_034120 | organism=Acanthamoeba_castellanii_str._Neff | gene_product=RNA methyltransferase, TrmH superfamily protein | transcript_product=RNA methyltransferase, TrmH superfamily protein | locat	1.22856	0.57634983410056	0.296969095865887	24.749	24.7488	100	3	25.046	24.9035	100	3	9	9	9	31.6	31.6	31.6	47.822	0	7.4339	785790000	30	24.75	24.7482	24.7488	26.6241	27.7045	26.7812
ACA1_034170-t26_1-p1	ACA1_034170-t26_1-p1 | transcript=ACA1_034170-t26_1 | gene=ACA1_034170 | organism=Acanthamoeba_castellanii_str._Neff | gene_product=phospholipidtranslocating P-type ATPase, putative | transcript_product=phospholipidtranslocating P-type ATPase, putative | l	1.4506	0.697171910576112	0.536646525065105	26.5826	26.6251	100	3	27.1192	26.8781	100	3	25	25	24	21.9	21.9	20.9	162.64	0	77.282	7666600000	217	26.7094	26.6251	26.4132	22.9563	24.8099	23.2479
ACA1_034280-t26_1-p1	ACA1_034280-t26_1-p1 | transcript=ACA1_034280-t26_1 | gene=ACA1_034280 | organism=Acanthamoeba_castellanii_str._Neff | gene_product=unspecified product | transcript_product=unspecified product | location=KB007879:181-3119(-) | protein_length=979 | sequence	1.557	0.918717590219362	0.638769149780273	25.9583	25.9758	100	3	26.5971	26.4938	100	3	14	14	14	18.1	18.1	18.1	106.72	0	33.783	5270500000	112	26.0669	25.9758	25.8322	25.6332	26.5398	26.0974
ACA1_034470-t26_1-p1	ACA1_034470-t26_1-p1 | transcript=ACA1_034470-t26_1 | gene=ACA1_034470 | organism=Acanthamoeba_castellanii_str._Neff | gene_product=hypothetical protein | transcript_product=hypothetical protein | location=KB007879:43450-44310(-) | protein_length=286 | seq	-1.00801	0.00925883919521283	-0.0115108489990234	25.2783	25.3604	100	3	25.2668	25.1049	100	3	6	6	6	23.4	23.4	23.4	31.544	0	9.5658	1568600000	51	25.3604	25.4144	25.06	27.7184	28.9537	27.7369
ACA1_034480-t26_1-p1	ACA1_034480-t26_1-p1 | transcript=ACA1_034480-t26_1 | gene=ACA1_034480 | organism=Acanthamoeba_castellanii_str._Neff | gene_product=Multisensor hybrid histidine kinase, putative | transcript_product=Multisensor hybrid histidine kinase, putative | location=	1.14185	0.347085562731512	0.191374460856121	25.856	25.828	100	3	26.0474	25.9536	100	3	4	3	2	2.8	2.1	1.6	189.51	0	3.5528	1013700000	15	25.9769	25.828	25.7631	25.472	26.9578	25.9092
ACA1_034510-t26_1-p1	ACA1_034510-t26_1-p1 | transcript=ACA1_034510-t26_1 | gene=ACA1_034510 | organism=Acanthamoeba_castellanii_str._Neff | gene_product=Rho family, small GTP binding protein Rac3, putative | transcript_product=Rho family, small GTP binding protein Rac3, putati	1.61689	0.774988270287431	0.69322395324707	29.5625	29.4785	100	3	30.2557	29.9063	100	3	7	6	6	38.3	32.6	32.6	21.43	0	209.28	25769000000	192	29.4785	29.7603	29.4487	25.0878	26.5218	25.2431
ACA1_034540-t26_1-p1	ACA1_034540-t26_1-p1 | transcript=ACA1_034540-t26_1 | gene=ACA1_034540 | organism=Acanthamoeba_castellanii_str._Neff | gene_product=ribosomal protein S13p/S18e, putative | transcript_product=ribosomal protein S13p/S18e, putative | location=KB007879:65576-6	1.23157	0.396138408899089	0.300500869750977	31.2151	31.2616	100	3	31.5156	31.4768	100	3	14	14	14	46.9	46.9	46.9	18.934	0	323.31	134140000000	429	31.2616	31.2687	31.1151	24.2953	25.3526	24.7328
ACA1_034550-t26_1-p1	ACA1_034550-t26_1-p1 | transcript=ACA1_034550-t26_1 | gene=ACA1_034550 | organism=Acanthamoeba_castellanii_str._Neff | gene_product=ribosomal protein S10p/S20e, putative | transcript_product=ribosomal protein S10p/S20e, putative | location=KB007879:67351-6	1.25903	0.391075263961302	0.332312901814781	31.0872	31.039	100	3	31.4195	31.2185	100	3	7	7	7	38.3	38.3	38.3	13.792	0	203.87	57063000000	275	31.039	31.1898	31.0328	NaN	27.3593	25.5367
ACA1_034720-t26_1-p1	ACA1_034720-t26_1-p1 | transcript=ACA1_034720-t26_1 | gene=ACA1_034720 | organism=Acanthamoeba_castellanii_str._Neff | gene_product=C2 domain containing protein | transcript_product=C2 domain containing protein | location=KB007879:88621-91984(-) | protein_	1.17572	0.269289298262306	0.233547210693359	24.383	24.3902	100	3	24.6166	24.2882	100	3	5	5	3	9.4	9.4	4.3	71.757	0	30.059	543940000	27	24.3902	24.4517	24.3072	24.0757	25.4627	24.3229
ACA1_035260-t26_1-p1	ACA1_035260-t26_1-p1 | transcript=ACA1_035260-t26_1 | gene=ACA1_035260 | organism=Acanthamoeba_castellanii_str._Neff | gene_product=Guanine nucleotidebinding protein G(o), alpha subunit, putative | transcript_product=Guanine nucleotidebinding protein G(o),	2.04207	1.1895112851888	1.03002993265788	26.3083	26.3878	100	3	27.3383	27.0336	100	3	15	15	15	42	42	42	40.68	0	131.15	8403400000	184	26.3878	26.4161	26.1209	30.0042	31.1069	30.2965
ACA1_035310-t26_1-p1	ACA1_035310-t26_1-p1 | transcript=ACA1_035310-t26_1 | gene=ACA1_035310 | organism=Acanthamoeba_castellanii_str._Neff | gene_product=AMPbinding enzyme domain containing protein | transcript_product=AMPbinding enzyme domain containing protein | location=KB00	1.45438	0.742516779892162	0.540408452351887	25.3637	25.3716	100	3	25.9042	25.736	100	3	14	14	14	34.1	34.1	34.1	58.299	0	51.925	3159800000	110	25.3364	25.3832	25.3716	26.8178	27.891	27.0924
ACA1_035340-t26_1-p1	ACA1_035340-t26_1-p1 | transcript=ACA1_035340-t26_1 | gene=ACA1_035340 | organism=Acanthamoeba_castellanii_str._Neff | gene_product=hypothetical protein | transcript_product=hypothetical protein | location=KB007886:25842-28733(+) | protein_length=560 | seq	1.22675	0.378788724525314	0.294840494791664	25.9961	25.9575	100	3	26.2909	25.9848	100	3	8	8	8	20.4	20.4	20.4	62.635	0	91.364	2238900000	85	26.1623	25.9575	25.8684	21.4347	22.42	21.6678
ACA1_035360-t26_1-p1	ACA1_035360-t26_1-p1 | transcript=ACA1_035360-t26_1 | gene=ACA1_035360 | organism=Acanthamoeba_castellanii_str._Neff | gene_product=actin binding protein | transcript_product=actin binding protein | location=KB007886:34295-34709(-) | protein_length=131 | s	1.18507	0.701363579097195	0.244977951049805	31.6718	31.6559	100	3	31.9168	31.8689	100	3	6	6	6	62.6	62.6	62.6	14.412	0	323.31	144240000000	2217	31.6559	31.7824	31.5771	25.8588	26.7739	26.1768
ACA1_035380-t26_1-p1	ACA1_035380-t26_1-p1 | transcript=ACA1_035380-t26_1 | gene=ACA1_035380 | organism=Acanthamoeba_castellanii_str._Neff | gene_product=peptidylprolyl isomerase H, putative | transcript_product=peptidylprolyl isomerase H, putative | location=KB007886:37786-384	1.23066	1.28049537119386	0.299432754516602	25.2363	25.2438	100	3	25.5357	25.4905	100	3	4	4	4	33.8	33.8	33.8	16.648	0	13.809	1184200000	40	25.2438	25.328	25.1371	NaN	26.2758	25.5145
ACA1_035420-t26_1-p1	ACA1_035420-t26_1-p1 | transcript=ACA1_035420-t26_1 | gene=ACA1_035420 | organism=Acanthamoeba_castellanii_str._Neff | gene_product=carrier superfamily protein | transcript_product=carrier superfamily protein | location=KB007886:43692-46846(-) | protein_le	1.87074	1.52816940100943	0.90361213684082	25.3731	25.4038	100	3	26.2767	26.1162	100	3	10	10	10	22.7	22.7	22.7	63.479	0	201.73	1655100000	87	25.4677	25.4038	25.2477	25.0966	26.0277	25.2705
ACA1_035450-t26_1-p1	ACA1_035450-t26_1-p1 | transcript=ACA1_035450-t26_1 | gene=ACA1_035450 | organism=Acanthamoeba_castellanii_str._Neff | gene_product=opposite strand transcription unit to Stag3, putative | transcript_product=opposite strand transcription unit to Stag3, puta	-1.15982	0.570918182415702	-0.213903109232586	24.2151	24.1579	100	3	24.0012	24.0012	66.6667	2	2	2	2	8.5	8.5	8.5	37.689	0.0029774	1.9822	379960000	16	24.3945	24.1579	24.0928	25.0193	NaN	25.2965
ACA1_035470-t26_1-p1	ACA1_035470-t26_1-p1 | transcript=ACA1_035470-t26_1 | gene=ACA1_035470 | organism=Acanthamoeba_castellanii_str._Neff | gene_product=cation exchanger, putative | transcript_product=cation exchanger, putative | location=KB007886:57347-61718(+) | protein_leng	1.51584	0.641029293582074	0.600114186604817	25.0989	25.0313	100	3	25.699	25.2965	100	3	8	8	8	14.9	14.9	14.9	94.267	0	152.6	1648800000	56	25.2361	25.0313	25.0293	26.0073	27.4167	26.0971
ACA1_035480-t26_1-p1	ACA1_035480-t26_1-p1 | transcript=ACA1_035480-t26_1 | gene=ACA1_035480 | organism=Acanthamoeba_castellanii_str._Neff | gene_product=SET domain containing protein | transcript_product=SET domain containing protein | location=KB007886:61981-63868(+) | protei	2.05754	3.15897521884737	1.04092343648275	23.8815	23.827	100	3	24.9224	24.9139	100	3	4	4	4	15.5	15.5	15.5	39.105	0	6.5823	428800000	26	23.827	23.7978	24.0198	24.637	26.0682	24.9308
ACA1_035520-t26_1-p1	ACA1_035520-t26_1-p1 | transcript=ACA1_035520-t26_1 | gene=ACA1_035520 | organism=Acanthamoeba_castellanii_str._Neff | gene_product=SterolC5-desaturase | transcript_product=SterolC5-desaturase | location=KB007886:79047-80629(-) | protein_length=284 | seque	-2.00907	1.19797314331513	-1.00653012593587	23.6699	23.8098	100	3	22.6633	22.3174	100	3	3	3	3	5.6	5.6	5.6	33.405	0.0010616	2.7014	268590000	37	23.8233	23.8098	23.3765	26.409	NaN	NaN
ACA1_035530-t26_1-p1	ACA1_035530-t26_1-p1 | transcript=ACA1_035530-t26_1 | gene=ACA1_035530 | organism=Acanthamoeba_castellanii_str._Neff | gene_product=oxidoreductase domain containing protein | transcript_product=oxidoreductase domain containing protein | location=KB007886:8	-1.00816	0.0106067331550434	-0.0117238362630196	26.5875	26.6302	100	3	26.5758	26.2419	100	3	10	10	10	41.2	41.2	41.2	46.74	0	129.79	3131900000	101	26.6302	26.633	26.4994	24.6797	26.0157	25.1049
ACA1_035560-t26_1-p1	ACA1_035560-t26_1-p1 | transcript=ACA1_035560-t26_1 | gene=ACA1_035560 | organism=Acanthamoeba_castellanii_str._Neff | gene_product=short chain dehydrogenase/reductase family oxidoreductase | transcript_product=short chain dehydrogenase/reductase family ox	-1.2605	0.302101782645022	-0.333993911743164	25.0648	24.9872	100	3	24.7308	24.301	100	3	7	7	7	19.1	19.1	19.1	69.716	0	11.921	1001800000	38	25.2775	24.9872	24.9295	25.2006	26.1312	25.5322
ACA1_035570-t26_1-p1	ACA1_035570-t26_1-p1 | transcript=ACA1_035570-t26_1 | gene=ACA1_035570 | organism=Acanthamoeba_castellanii_str._Neff | gene_product=RNAbinding protein, putative | transcript_product=RNAbinding protein, putative | location=KB007886:90983-93379(-) | protein_	1.63646	0.865473808218031	0.710581461588543	25.1056	25.1583	100	3	25.8161	25.5695	100	3	7	7	7	24.6	24.6	24.6	56.478	0	59.441	1268700000	47	25.1583	25.1809	24.9774	25.024	25.6026	24.8983
ACA1_035590-t26_1-p1	ACA1_035590-t26_1-p1 | transcript=ACA1_035590-t26_1 | gene=ACA1_035590 | organism=Acanthamoeba_castellanii_str._Neff | gene_product=ankyrin repeat and zinc finger domain protein, putative | transcript_product=ankyrin repeat and zinc finger domain protein,	1.2222	0.292398679266424	0.289484024047852	23.1079	23.1151	100	3	23.3974	23.6048	100	3	6	6	6	9.9	9.9	9.9	78.159	0	12.403	331750000	32	23.1797	23.029	23.1151	23.6917	24.7096	23.7186
ACA1_035650-t26_1-p1	ACA1_035650-t26_1-p1 | transcript=ACA1_035650-t26_1 | gene=ACA1_035650 | organism=Acanthamoeba_castellanii_str._Neff | gene_product=SAM domain (Sterile alpha motif) domain containing protein | transcript_product=SAM domain (Sterile alpha motif) domain cont	1.30053	0.475005283624575	0.37909762064616	25.6601	25.673	100	3	26.0392	25.8974	100	3	5	5	5	20.5	20.5	20.5	38.075	0	101.75	1166600000	53	25.7826	25.5249	25.673	30.8258	31.648	30.971
ACA1_036020-t26_1-p1	ACA1_036020-t26_1-p1 | transcript=ACA1_036020-t26_1 | gene=ACA1_036020 | organism=Acanthamoeba_castellanii_str._Neff | gene_product=hypothetical protein | transcript_product=hypothetical protein | location=KB007868:20146-21870(+) | protein_length=415 | seq	NaN	0	NaN	23.3215	23.3215	66.6667	2	NaN	NaN	0	0	2	2	2	7.5	7.5	7.5	46.896	0.0024575	2.2972	222910000	6	23.6562	NaN	22.9869	24.8224	25.846	NaN
ACA1_036030-t26_1-p1	ACA1_036030-t26_1-p1 | transcript=ACA1_036030-t26_1 | gene=ACA1_036030 | organism=Acanthamoeba_castellanii_str._Neff | gene_product=RAB4, putative | transcript_product=RAB4, putative | location=KB007868:22328-23628(+) | protein_length=204 | sequence_SO=sup	1.82	1.149394671936	0.863935470581055	25.8613	25.8097	100	3	26.7253	26.502	100	3	8	8	8	56.9	56.9	56.9	22.391	0	49.123	3918700000	93	26.008	25.7664	25.8097	27.0857	28.123	27.3221
ACA1_036040-t26_1-p1	ACA1_036040-t26_1-p1 | transcript=ACA1_036040-t26_1 | gene=ACA1_036040 | organism=Acanthamoeba_castellanii_str._Neff | gene_product=ribosomal protein S7e, putative | transcript_product=ribosomal protein S7e, putative | location=KB007868:24233-24891(+) | pr	-1.17326	0.294782027640077	-0.230525334676109	30.5615	30.6336	100	3	30.3309	30.1671	100	3	13	13	13	49.7	49.7	49.7	21.929	0	323.31	54470000000	365	30.6336	30.6834	30.3674	24.3633	25.1324	24.6612
ACA1_036170-t26_1-p1	ACA1_036170-t26_1-p1 | transcript=ACA1_036170-t26_1 | gene=ACA1_036170 | organism=Acanthamoeba_castellanii_str._Neff | gene_product=erythronate4-phosphate dehydrogenase domain containing protein | transcript_product=erythronate4-phosphate dehydrogenase dom	1.6584	0.879463616994428	0.729791641235352	25.4572	25.4044	100	3	26.187	25.9101	100	3	8	8	8	27.6	27.6	27.6	46.059	0	21.811	3132900000	98	25.6622	25.4044	25.3049	29.2938	30.3281	29.4347
ACA1_036220-t26_1-p1	ACA1_036220-t26_1-p1 | transcript=ACA1_036220-t26_1 | gene=ACA1_036220 | organism=Acanthamoeba_castellanii_str._Neff | gene_product=hypothetical protein | transcript_product=hypothetical protein | location=KB007868:43016-43421(+) | protein_length=78 | sequ	-1.56594	2.60782057931209	-0.64702860514323	26.1699	26.1745	100	3	25.5229	25.5229	66.6667	2	3	3	3	37.2	37.2	37.2	8.938	0.0010602	2.6914	1435500000	28	26.2066	26.1286	26.1745	23.2871	NaN	NaN
ACA1_036260-t26_1-p1	ACA1_036260-t26_1-p1 | transcript=ACA1_036260-t26_1 | gene=ACA1_036260 | organism=Acanthamoeba_castellanii_str._Neff | gene_product=flavocytochrome c subfamily protein | transcript_product=flavocytochrome c subfamily protein | location=KB007868:60844-63540	1.41206	0.526256103471934	0.497798283894856	27.0222	27.0299	100	3	27.52	27.2344	100	3	20	20	20	35.4	35.4	35.4	65.692	0	179.23	10227000000	214	27.1648	27.0299	26.872	25.9267	27.0312	25.9447
ACA1_361250-t26_1-p1;ACA1_067860-t26_1-p1;ACA1_038460-t26_1-p1;ACA1_036280-t26_1-p1;ACA1_336370-t26_1-p1;ACA1_328900-t26_1-p1;ACA1_358680-t26_1-p1;ACA1_328780-t26_1-p1	ACA1_361250-t26_1-p1 | transcript=ACA1_361250-t26_1 | gene=ACA1_361250 | organism=Acanthamoeba_castellanii_str._Neff | gene_product=actin-1, putative | transcript_product=actin-1, putative | location=KB007867:275827-277045(-) | protein_length=375 | sequenc	1.13313	0.575738009204617	0.180316925048828	36.5738	36.6004	100	3	36.7541	36.7252	100	3	40	40	7	88.5	88.5	28.5	41.675	0	323.31	8714000000000	10710	36.6287	36.6004	36.4922	NaN	25.7394	25.2503
ACA1_036330-t26_1-p1	ACA1_036330-t26_1-p1 | transcript=ACA1_036330-t26_1 | gene=ACA1_036330 | organism=Acanthamoeba_castellanii_str._Neff | gene_product=Centractin, putative | transcript_product=Centractin, putative | location=KB007868:78759-80636(-) | protein_length=381 | seq	1.38165	0.975797187635054	0.466392517089844	27.756	27.7355	100	3	28.2224	28.1147	100	3	16	16	16	57	57	57	42.411	0	210.03	10145000000	182	27.7355	27.8851	27.6473	26.6357	27.5266	26.9126
ACA1_036340-t26_1-p1	ACA1_036340-t26_1-p1 | transcript=ACA1_036340-t26_1 | gene=ACA1_036340 | organism=Acanthamoeba_castellanii_str._Neff | gene_product=serine hydroxymethyltransferase | transcript_product=serine hydroxymethyltransferase | location=KB007868:80855-83290(+) | pr	1.72575	1.01310426717286	0.787220637003582	29.3805	29.4172	100	3	30.1678	29.9163	100	3	22	22	22	68.4	68.4	68.4	53.708	0	323.31	83732000000	562	29.464	29.4172	29.2604	NaN	NaN	25.7002
ACA1_036400-t26_1-p1	ACA1_036400-t26_1-p1 | transcript=ACA1_036400-t26_1 | gene=ACA1_036400 | organism=Acanthamoeba_castellanii_str._Neff | gene_product=profilin, putative | transcript_product=profilin, putative | location=KB007868:95345-96045(-) | protein_length=130 | sequenc	1.19431	0.399916290969133	0.256177266438797	33.8143	33.8187	100	3	34.0705	33.838	100	3	6	5	5	38.5	29.2	29.2	13.431	0	126.98	258620000000	266	33.8317	33.7927	33.8187	NaN	NaN	25.229
ACA1_036420-t26_1-p1	ACA1_036420-t26_1-p1 | transcript=ACA1_036420-t26_1 | gene=ACA1_036420 | organism=Acanthamoeba_castellanii_str._Neff | gene_product=calponin domain containing protein | transcript_product=calponin domain containing protein | location=KB007868:97633-99758(-	2.5149	1.90470064873282	1.33050346374512	29.8256	29.8102	100	3	31.1561	30.9837	100	3	27	27	27	45.2	45.2	45.2	67.119	0	323.31	106450000000	822	29.8978	29.7687	29.8102	24.8471	25.6603	24.6526
ACA1_036430-t26_1-p1	ACA1_036430-t26_1-p1 | transcript=ACA1_036430-t26_1 | gene=ACA1_036430 | organism=Acanthamoeba_castellanii_str._Neff | gene_product=unspecified product | transcript_product=unspecified product | location=KB007868:100382-101256(+) | protein_length=291 | seq	2.91132	0	1.54167461395264	NaN	NaN	33.3333	1	25.0172	25.0172	66.6667	2	2	2	2	7.6	7.6	7.6	32.444	0.00022163	3.3207	246560000	14	23.4756	NaN	NaN	30.3419	31.5536	30.6486
ACA1_036520-t26_1-p1	ACA1_036520-t26_1-p1 | transcript=ACA1_036520-t26_1 | gene=ACA1_036520 | organism=Acanthamoeba_castellanii_str._Neff | gene_product=WD domain, G-beta repeat-containing protein | transcript_product=WD domain, G-beta repeat-containing protein | location=KB00	1.3059	0.449062415728946	0.385047276814777	24.4382	24.3837	100	3	24.8232	24.5502	100	3	6	6	6	10.7	10.7	10.7	81.189	0.00022148	3.3173	605000000	21	24.5523	24.3785	24.3837	24.5129	24.9771	24.6114
ACA1_036610-t26_1-p1	ACA1_036610-t26_1-p1 | transcript=ACA1_036610-t26_1 | gene=ACA1_036610 | organism=Acanthamoeba_castellanii_str._Neff | gene_product=protein kinase domain containing protein | transcript_product=protein kinase domain containing protein | location=KB007868:1	1.49103	0	0.576310475667317	25.035	25.068	100	3	NaN	NaN	33.3333	1	9	2	0	7.3	1.6	0	160.1	0.00043764	3.1384	396620000	16	25.1522	25.068	24.8849	26.8657	27.8588	27.302
ACA1_036660-t26_1-p1	ACA1_036660-t26_1-p1 | transcript=ACA1_036660-t26_1 | gene=ACA1_036660 | organism=Acanthamoeba_castellanii_str._Neff | gene_product=ATPase | transcript_product=ATPase | location=KB007868:165082-167187(-) | protein_length=359 | sequence_SO=supercontig | SO=	1.84058	1.89109944415294	0.880158742268879	27.1426	27.1189	100	3	28.0228	27.8601	100	3	7	7	7	29.8	29.8	29.8	40.304	0	19.655	3554800000	47	27.0743	27.2347	27.1189	25.5118	26.5239	25.73
ACA1_036900-t26_1-p1	ACA1_036900-t26_1-p1 | transcript=ACA1_036900-t26_1 | gene=ACA1_036900 | organism=Acanthamoeba_castellanii_str._Neff | gene_product=UDPglucose pyrophosphorylase 2 isoform, putative | transcript_product=UDPglucose pyrophosphorylase 2 isoform, putative | loc	-1.07206	0.0833478187704344	-0.100391387939453	28.7951	28.7897	100	3	28.6947	28.3971	100	3	19	19	18	39.8	39.8	36.8	57	0	323.31	40353000000	347	28.8746	28.7897	28.721	23.7131	25.3357	23.9608
ACA1_036910-t26_1-p1	ACA1_036910-t26_1-p1 | transcript=ACA1_036910-t26_1 | gene=ACA1_036910 | organism=Acanthamoeba_castellanii_str._Neff | gene_product=SAM domain (Sterile alpha motif) domain containing protein | transcript_product=SAM domain (Sterile alpha motif) domain cont	2.2425	2.16643773618658	1.16510836283366	22.166	22.1926	100	3	23.3311	23.2707	100	3	3	3	3	5.4	5.4	5.4	29.18	0.00043611	3.0773	97642000	20	22.1926	21.9893	22.3162	26.92	27.2215	26.8822
ACA1_036940-t26_1-p1	ACA1_036940-t26_1-p1 | transcript=ACA1_036940-t26_1 | gene=ACA1_036940 | organism=Acanthamoeba_castellanii_str._Neff | gene_product=hypothetical protein | transcript_product=hypothetical protein | location=KB007940:17120-19080(+) | protein_length=612 | seq	NaN	0	NaN	NaN	NaN	0	0	24.1306	24.0108	100	3	2	2	2	6.2	6.2	6.2	69.025	0	9.198	155630000	14	NaN	NaN	NaN	28.5071	29.7197	28.509
ACA1_036950-t26_1-p1	ACA1_036950-t26_1-p1 | transcript=ACA1_036950-t26_1 | gene=ACA1_036950 | organism=Acanthamoeba_castellanii_str._Neff | gene_product=R3H domain containing protein | transcript_product=R3H domain containing protein | location=KB007940:19318-21279(+) | protei	4.96908	2.28677341590893	2.31297810872396	23.7564	23.7321	100	3	26.0694	25.8932	100	3	8	8	8	16.2	16.2	16.2	68.209	0	38.584	1242300000	45	23.4605	24.0765	23.7321	NaN	25.5769	NaN
ACA1_036960-t26_1-p1	ACA1_036960-t26_1-p1 | transcript=ACA1_036960-t26_1 | gene=ACA1_036960 | organism=Acanthamoeba_castellanii_str._Neff | gene_product=elongator complex protein 1, putative | transcript_product=elongator complex protein 1, putative | location=KB007940:21482-2	1.37123	0.476173156838724	0.455468495686851	24.4364	24.4031	100	3	24.8919	24.7546	100	3	11	11	11	10.5	10.5	10.5	147.44	0	32.183	1116000000	41	24.6744	24.2317	24.4031	26.7681	28.3077	27.2453
ACA1_036990-t26_1-p1	ACA1_036990-t26_1-p1 | transcript=ACA1_036990-t26_1 | gene=ACA1_036990 | organism=Acanthamoeba_castellanii_str._Neff | gene_product=peptidase M20, putative | transcript_product=peptidase M20, putative | location=KB007940:30351-33036(-) | protein_length=478	1.02085	0.0395695744120605	0.0297737121582031	29.0598	29.1221	100	3	29.0895	28.9306	100	3	20	20	20	54	54	54	52.298	0	323.31	37819000000	392	29.1866	29.1221	28.8706	25.0612	26.2767	25.364
ACA1_037000-t26_1-p1	ACA1_037000-t26_1-p1 | transcript=ACA1_037000-t26_1 | gene=ACA1_037000 | organism=Acanthamoeba_castellanii_str._Neff | gene_product=hypothetical protein | transcript_product=hypothetical protein | location=KB007940:33212-33406(+) | protein_length=64 | sequ	1.42419	0.643679772354932	0.510140419006348	25.6525	25.6525	66.6667	2	26.1626	26.0058	100	3	2	2	2	48.4	48.4	48.4	7.2235	0.00043917	3.1959	844840000	11	25.6482	NaN	25.6568	26.1781	27.103	26.6356
ACA1_037010-t26_1-p1	ACA1_037010-t26_1-p1 | transcript=ACA1_037010-t26_1 | gene=ACA1_037010 | organism=Acanthamoeba_castellanii_str._Neff | gene_product=Lglutamine synthetase | transcript_product=Lglutamine synthetase | location=KB007940:33660-34675(-) | protein_length=311 | s	-1.04394	0.0541367036258961	-0.0620403289794922	30.1629	30.1092	100	3	30.1008	29.8134	100	3	14	14	14	56.6	56.6	56.6	34.758	0	229.33	50658000000	254	30.2996	30.1092	30.0798	24.1988	25.3933	24.1192
ACA1_037020-t26_1-p1	ACA1_037020-t26_1-p1 | transcript=ACA1_037020-t26_1 | gene=ACA1_037020 | organism=Acanthamoeba_castellanii_str._Neff | gene_product=Glutamine synthetase | transcript_product=Glutamine synthetase | location=KB007940:34745-36526(-) | protein_length=463 | seq	-1.00819	0.0109671372151045	-0.0117734273274728	29.8981	29.8825	100	3	29.8863	29.6252	100	3	23	23	23	55.9	55.9	55.9	51.875	0	323.31	98312000000	615	29.9548	29.8825	29.857	24.1643	24.9939	24.5807
ACA1_037080-t26_1-p1	ACA1_037080-t26_1-p1 | transcript=ACA1_037080-t26_1 | gene=ACA1_037080 | organism=Acanthamoeba_castellanii_str._Neff | gene_product=ABC transporter, ATPbinding domain containing protein | transcript_product=ABC transporter, ATPbinding domain containing pro	1.39594	0.629535746911498	0.481239318847656	27.7541	27.7415	100	3	28.2354	28.0647	100	3	20	20	20	39.8	39.8	39.8	77.493	0	246.82	17670000000	249	27.8029	27.7415	27.718	25.0115	26.1193	25.0927
ACA1_037100-t26_1-p1	ACA1_037100-t26_1-p1 | transcript=ACA1_037100-t26_1 | gene=ACA1_037100 | organism=Acanthamoeba_castellanii_str._Neff | gene_product=3methyl-2-oxobutanoate hydroxymethyltransferase | transcript_product=3methyl-2-oxobutanoate hydroxymethyltransferase | locat	2.64771	1.65399403608546	1.40474573771159	26.8719	26.8609	100	3	28.2767	27.9717	100	3	10	10	10	36	36	36	39.746	0	23.465	7255200000	86	26.9479	26.8609	26.807	26.7392	27.6615	26.8627
ACA1_037110-t26_1-p1	ACA1_037110-t26_1-p1 | transcript=ACA1_037110-t26_1 | gene=ACA1_037110 | organism=Acanthamoeba_castellanii_str._Neff | gene_product=hypothetical protein | transcript_product=hypothetical protein | location=KB007940:58861-63373(-) | protein_length=863 | seq	1.0123	0.0180631647994411	0.0176429748535156	25.5395	25.6124	100	3	25.5572	25.4696	100	3	11	11	11	18.2	18.2	18.2	96.031	0	63.294	2162800000	67	25.6124	25.6314	25.3748	24.9155	25.8037	25.117
ACA1_037120-t26_1-p1	ACA1_037120-t26_1-p1 | transcript=ACA1_037120-t26_1 | gene=ACA1_037120 | organism=Acanthamoeba_castellanii_str._Neff | gene_product=COMM domain containing protein 2, putative | transcript_product=COMM domain containing protein 2, putative | location=KB0079	1.59187	0.77824421023796	0.670722961425781	24.7784	24.8734	100	3	25.4491	25.1587	100	3	8	8	8	37.4	37.4	37.4	22.822	0	9.9143	1209200000	42	24.8978	24.8734	24.564	NaN	25.2951	24.809
ACA1_037160-t26_1-p1	ACA1_037160-t26_1-p1 | transcript=ACA1_037160-t26_1 | gene=ACA1_037160 | organism=Acanthamoeba_castellanii_str._Neff | gene_product=leucine rich repeat domain containing protein | transcript_product=leucine rich repeat domain containing protein | location=	1.52858	0	0.612192153930664	NaN	NaN	33.3333	1	25.2025	24.9718	100	3	5	5	5	7.8	7.8	7.8	90.755	0	21.549	546230000	30	NaN	NaN	24.5904	26.0107	26.6686	26.0862
ACA1_037190-t26_1-p1	ACA1_037190-t26_1-p1 | transcript=ACA1_037190-t26_1 | gene=ACA1_037190 | organism=Acanthamoeba_castellanii_str._Neff | gene_product=aminotransferase, class V, putative | transcript_product=aminotransferase, class V, putative | location=KB007940:78897-80952	1.98273	1.17351586110459	0.987486521402996	27.5372	27.541	100	3	28.5247	28.3246	100	3	15	15	15	44.4	44.4	44.4	45.402	0	189.01	17868000000	209	27.5688	27.541	27.5018	28.6958	29.9649	28.9707
ACA1_037440-t26_1-p1	ACA1_037440-t26_1-p1 | transcript=ACA1_037440-t26_1 | gene=ACA1_037440 | organism=Acanthamoeba_castellanii_str._Neff | gene_product=hypothetical protein | transcript_product=hypothetical protein | location=KB007940:88822-92296(-) | protein_length=598 | seq	1.61567	0.673577636478277	0.692129770914715	27.4328	27.4758	100	3	28.1249	27.765	100	3	4	4	4	8.7	8.7	8.7	69.252	0.0061527	1.6782	2983600000	16	27.3324	27.4903	27.4758	25.2469	26.312	25.4176
ACA1_037460-t26_1-p1	ACA1_037460-t26_1-p1 | transcript=ACA1_037460-t26_1 | gene=ACA1_037460 | organism=Acanthamoeba_castellanii_str._Neff | gene_product=ubiquinolcytochrome c reductase complex 14 kDa protein | transcript_product=ubiquinolcytochrome c reductase complex 14 kDa p	1.97518	2.31265819584582	0.981983184814453	29.9826	30.0414	100	3	30.9646	30.9045	100	3	6	6	6	36.1	36.1	36.1	14.346	0	102.34	34324000000	112	30.048	30.0414	29.8584	25.1445	26.5774	25.8715
ACA1_037480-t26_1-p1	ACA1_037480-t26_1-p1 | transcript=ACA1_037480-t26_1 | gene=ACA1_037480 | organism=Acanthamoeba_castellanii_str._Neff | gene_product=homoserine Oacetyltransferase | transcript_product=homoserine Oacetyltransferase | location=KB007940:97985-100616(-) | prote	2.19514	1.10158097005099	1.13431167602539	24.7201	24.7094	100	3	25.8544	25.6228	100	3	5	5	5	20.1	20.1	20.1	45.416	0	58.34	1119100000	39	24.8029	24.6481	24.7094	30.2857	31.5537	30.5366
ACA1_037700-t26_1-p1	ACA1_037700-t26_1-p1 | transcript=ACA1_037700-t26_1 | gene=ACA1_037700 | organism=Acanthamoeba_castellanii_str._Neff | gene_product=GTPase activating protein, putative | transcript_product=GTPase activating protein, putative | location=KB008087:1407-5047(+	1.18259	0.317905346753345	0.241943995157879	25.6621	25.699	100	3	25.904	25.7252	100	3	14	14	14	22.2	22.2	22.2	86.767	0	22.6	2577600000	97	25.8019	25.699	25.4854	26.1066	27.3003	26.3152
ACA1_037750-t26_1-p1	ACA1_037750-t26_1-p1 | transcript=ACA1_037750-t26_1 | gene=ACA1_037750 | organism=Acanthamoeba_castellanii_str._Neff | gene_product=threonyltRNA synthetase, putative | transcript_product=threonyltRNA synthetase, putative | location=KB008087:14102-14576(-)	1.27003	0.309842292114313	0.344866752624512	24.0532	24.0532	66.6667	2	24.3981	24.3981	66.6667	2	2	1	1	19.7	13.1	13.1	14.3	0.0098844	1.4019	294950000	10	24.0893	NaN	24.0172	29.2563	30.4724	29.4642
ACA1_037760-t26_1-p1	ACA1_037760-t26_1-p1 | transcript=ACA1_037760-t26_1 | gene=ACA1_037760 | organism=Acanthamoeba_castellanii_str._Neff | gene_product=threonine-tRNA ligase | transcript_product=threonine-tRNA ligase | location=KB008087:14660-17392(-) | protein_length=587 | s	1.92438	1.13188285179193	0.944391250610352	25.0025	25.0362	100	3	25.9469	25.5712	100	3	13	12	12	26.1	24	24	66.359	0	67.947	2532300000	107	25.0362	25.1173	24.8539	25.6812	26.9929	25.9888
ACA1_037780-t26_1-p1	ACA1_037780-t26_1-p1 | transcript=ACA1_037780-t26_1 | gene=ACA1_037780 | organism=Acanthamoeba_castellanii_str._Neff | gene_product=RhoGEF domain containing protein | transcript_product=RhoGEF domain containing protein | location=KB008087:19943-25790(+) |	3.12082	1.9481881921837	1.64192326863607	23.1417	23.0753	100	3	24.7836	24.7836	66.6667	2	5	5	5	4.6	4.6	4.6	165.3	0	7.1192	366690000	14	22.8785	23.4712	23.0753	25.5929	26.5679	25.7352
ACA1_037810-t26_1-p1	ACA1_037810-t26_1-p1 | transcript=ACA1_037810-t26_1 | gene=ACA1_037810 | organism=Acanthamoeba_castellanii_str._Neff | gene_product=dual specificity phosphatase, putative | transcript_product=dual specificity phosphatase, putative | location=KB008087:28149	NaN	0	NaN	NaN	NaN	0	0	25.3342	25.3342	66.6667	2	2	2	2	17.7	17.7	17.7	20.489	0	14.607	155750000	9	NaN	NaN	NaN	27.2176	27.9265	27.409
ACA1_037820-t26_1-p1	ACA1_037820-t26_1-p1 | transcript=ACA1_037820-t26_1 | gene=ACA1_037820 | organism=Acanthamoeba_castellanii_str._Neff | gene_product=hypothetical protein | transcript_product=hypothetical protein | location=KB008087:28969-30492(-) | protein_length=365 | seq	NaN	0	NaN	NaN	NaN	0	0	28.9119	28.509	100	3	6	6	6	34.2	34.2	34.2	39.103	0	323.31	4166200000	44	NaN	NaN	NaN	23.7683	NaN	NaN
ACA1_037830-t26_1-p1	ACA1_037830-t26_1-p1 | transcript=ACA1_037830-t26_1 | gene=ACA1_037830 | organism=Acanthamoeba_castellanii_str._Neff | gene_product=hypothetical protein | transcript_product=hypothetical protein | location=KB008087:31396-33561(+) | protein_length=481 | seq	NaN	0	NaN	NaN	NaN	0	0	27.5177	27.409	100	3	5	5	5	18.5	18.5	18.5	51.123	0	60.244	1631800000	22	NaN	NaN	NaN	25.7296	26.8312	26.2658
ACA1_037860-t26_1-p1	ACA1_037860-t26_1-p1 | transcript=ACA1_037860-t26_1 | gene=ACA1_037860 | organism=Acanthamoeba_castellanii_str._Neff | gene_product=ABC transporter ATPase/permease | transcript_product=ABC transporter ATPase/permease | location=KB008087:42470-45599(-) | pr	1.32073	0.58057379603668	0.401330312093101	28.4823	28.579	100	3	28.8836	28.6717	100	3	14	14	14	28	28	28	74.356	0	39.77	7170200000	111	28.6011	28.579	28.2668	26.4223	27.468	26.6632
ACA1_037870-t26_1-p1	ACA1_037870-t26_1-p1 | transcript=ACA1_037870-t26_1 | gene=ACA1_037870 | organism=Acanthamoeba_castellanii_str._Neff | gene_product=vacuolar protein sortingassociated protein 11, putative | transcript_product=vacuolar protein sortingassociated protein 11,	1.51493	0.709211328207472	0.599248886108398	26.0852	26.0975	100	3	26.6844	26.4422	100	3	15	15	15	21.7	21.7	21.7	103.59	0	77.439	3689300000	128	26.0975	26.2039	25.9541	27.0173	28.2103	27.2516
ACA1_037900-t26_1-p1	ACA1_037900-t26_1-p1 | transcript=ACA1_037900-t26_1 | gene=ACA1_037900 | organism=Acanthamoeba_castellanii_str._Neff | gene_product=hydrolase, NUDIX family protein | transcript_product=hydrolase, NUDIX family protein | location=KB008087:53006-54838(-) | pr	NaN	0	NaN	NaN	NaN	0	0	NaN	NaN	33.3333	1	9	9	9	34	34	34	46.92	0	66.254	491670000	17	NaN	NaN	NaN	NaN	NaN	NaN
ACA1_037920-t26_1-p1	ACA1_037920-t26_1-p1 | transcript=ACA1_037920-t26_1 | gene=ACA1_037920 | organism=Acanthamoeba_castellanii_str._Neff | gene_product=WD repeatcontaining protein | transcript_product=WD repeatcontaining protein | location=KB008087:56154-58169(+) | protein_le	1.99464	1.21537349854621	0.996129353841148	26.3164	26.3812	100	3	27.3125	27.0689	100	3	16	16	16	60.4	60.4	60.4	48.399	0	222.22	5872300000	183	26.4387	26.3812	26.1293	25.977	26.8854	26.2949
ACA1_037930-t26_1-p1	ACA1_037930-t26_1-p1 | transcript=ACA1_037930-t26_1 | gene=ACA1_037930 | organism=Acanthamoeba_castellanii_str._Neff | gene_product=hypothetical protein | transcript_product=hypothetical protein | location=KB008087:58407-59311(+) | protein_length=186 | seq	1.85365	1.12172009997718	0.890371958414715	27.8275	27.7864	100	3	28.7179	28.4903	100	3	12	12	12	73.1	73.1	73.1	21.013	0	323.31	11327000000	154	27.9809	27.7152	27.7864	27.5186	28.6014	27.6027
ACA1_038100-t26_1-p1	ACA1_038100-t26_1-p1 | transcript=ACA1_038100-t26_1 | gene=ACA1_038100 | organism=Acanthamoeba_castellanii_str._Neff | gene_product=unspecified product | transcript_product=unspecified product | location=KB008087:70429-73322(-) | protein_length=964 | seque	1.98102	0	0.986240386962891	NaN	NaN	33.3333	1	NaN	NaN	33.3333	1	2	2	2	2.2	2.2	2.2	103.25	0	3.7495	96408000	13	NaN	22.9776	NaN	28.237	29.4841	28.439
ACA1_038130-t26_1-p1	ACA1_038130-t26_1-p1 | transcript=ACA1_038130-t26_1 | gene=ACA1_038130 | organism=Acanthamoeba_castellanii_str._Neff | gene_product=ribosomal protein L35Ae, putative | transcript_product=ribosomal protein L35Ae, putative | location=KB008087:78321-78803(-)	-1.29963	0.442309022674463	-0.378106435139976	29.2276	29.2283	100	3	28.8495	28.5159	100	3	8	8	8	63.9	63.9	63.9	12.29	0	144.49	24440000000	294	29.2283	29.2896	29.1648	25.4	26.5228	25.4718
ACA1_038180-t26_1-p1	ACA1_038180-t26_1-p1 | transcript=ACA1_038180-t26_1 | gene=ACA1_038180 | organism=Acanthamoeba_castellanii_str._Neff | gene_product=FHA domain containing protein | transcript_product=FHA domain containing protein | location=KB008087:88077-91599(+) | protei	1.13459	0.159211427841816	0.182168960571289	24.1366	24.2088	100	3	24.3188	24.0164	100	3	9	9	9	10.7	10.7	10.7	109.52	0	9.7105	644220000	25	24.2088	24.2368	23.9642	28.8167	29.2878	28.7971
ACA1_038190-t26_1-p1;ACA1_038050-t26_1-p1	ACA1_038190-t26_1-p1 | transcript=ACA1_038190-t26_1 | gene=ACA1_038190 | organism=Acanthamoeba_castellanii_str._Neff | gene_product=RasG, putative | transcript_product=RasG, putative | location=KB008087:92055-93262(+) | protein_length=193 | sequence_SO=sup	2.04675	0.794166333798829	1.03333346048991	24.751	24.7692	100	3	25.7844	25.3898	100	3	4	4	4	23.3	23.3	23.3	21.942	0.002457	2.2962	546340000	7	24.8794	24.7692	24.6046	25.2898	26.2808	25.3651
ACA1_038220-t26_1-p1	ACA1_038220-t26_1-p1 | transcript=ACA1_038220-t26_1 | gene=ACA1_038220 | organism=Acanthamoeba_castellanii_str._Neff | gene_product=ubiquitin carboxyl-terminal hydrolase | transcript_product=ubiquitin carboxyl-terminal hydrolase | location=KB008087:98088-1	1.66318	0.825330305030618	0.73394775390625	25.4518	25.452	100	3	26.1858	25.7918	100	3	10	10	10	20.3	20.3	20.3	100.9	0	136.78	2247100000	95	25.634	25.452	25.2695	28.7761	29.96	28.9176
ACA1_038230-t26_1-p1	ACA1_038230-t26_1-p1 | transcript=ACA1_038230-t26_1 | gene=ACA1_038230 | organism=Acanthamoeba_castellanii_str._Neff | gene_product=START domain containing protein | transcript_product=START domain containing protein | location=KB008087:102089-103095(-) |	1.13361	0.186163252942569	0.180927912394203	27.1668	27.0913	100	3	27.3477	26.9947	100	3	7	7	7	37.7	37.7	37.7	23.445	0	48.859	2636100000	49	27.3216	27.0913	27.0874	25.6968	26.7017	25.9566
ACA1_038240-t26_1-p1	ACA1_038240-t26_1-p1 | transcript=ACA1_038240-t26_1 | gene=ACA1_038240 | organism=Acanthamoeba_castellanii_str._Neff | gene_product=glycosyl hydrolase, putative | transcript_product=glycosyl hydrolase, putative | location=KB008087:103416-108362(+) | protei	1.70935	0.881010390700916	0.773446718851726	23.9418	23.9418	66.6667	2	24.7153	24.4993	100	3	4	4	4	4.1	4.1	4.1	108.17	0	3.929	379520000	16	24.0408	NaN	23.8429	25.3708	26.9776	25.8102
ACA1_038270-t26_1-p1	ACA1_038270-t26_1-p1 | transcript=ACA1_038270-t26_1 | gene=ACA1_038270 | organism=Acanthamoeba_castellanii_str._Neff | gene_product=hypothetical protein | transcript_product=hypothetical protein | location=KB008087:113363-113800(+) | protein_length=119 | s	NaN	0	NaN	NaN	NaN	0	0	26.2755	26.2658	100	3	3	3	3	29.4	29.4	29.4	12.935	0	4.2173	559080000	10	NaN	NaN	NaN	23.8183	25.3953	24.8134
ACA1_038280-t26_1-p1	ACA1_038280-t26_1-p1 | transcript=ACA1_038280-t26_1 | gene=ACA1_038280 | organism=Acanthamoeba_castellanii_str._Neff | gene_product=splicing factor 3b subunit 3, putative | transcript_product=splicing factor 3b subunit 3, putative | location=KB008087:11401	1.53808	0.779098569695124	0.621128718058269	28.0137	28.0045	100	3	28.6348	28.3878	100	3	41	41	41	44.6	44.6	44.6	136.27	0	323.31	27984000000	550	28.1163	28.0045	27.9204	27.8308	29.1821	28.2553
ACA1_038300-t26_1-p1	ACA1_038300-t26_1-p1 | transcript=ACA1_038300-t26_1 | gene=ACA1_038300 | organism=Acanthamoeba_castellanii_str._Neff | gene_product=GCN5 family protein 1 (GCN5L1) protein | transcript_product=GCN5 family protein 1 (GCN5L1) protein | location=KB008087:12002	1.72093	0.599711145562127	0.783184687296547	26.0507	26.0441	100	3	26.8339	26.4289	100	3	5	5	5	52.7	52.7	52.7	14.674	0	34.788	2216100000	21	26.1451	26.0441	25.9629	27.4	28.6118	27.6095
ACA1_038320-t26_1-p1	ACA1_038320-t26_1-p1 | transcript=ACA1_038320-t26_1 | gene=ACA1_038320 | organism=Acanthamoeba_castellanii_str._Neff | gene_product=triosephosphate isomerase | transcript_product=triosephosphate isomerase | location=KB008087:121707-122510(+) | protein_leng	1.2168	1.41145560032752	0.283088366190594	24.8562	24.8768	100	3	25.1393	25.1393	66.6667	2	4	4	4	25	25	25	25.906	0	9.3101	802640000	47	24.9421	24.8768	24.7498	26.1986	27.3887	26.8763
ACA1_038330-t26_1-p1	ACA1_038330-t26_1-p1 | transcript=ACA1_038330-t26_1 | gene=ACA1_038330 | organism=Acanthamoeba_castellanii_str._Neff | gene_product=saccharopine dehydrogenase | transcript_product=saccharopine dehydrogenase | location=KB008087:122589-124502(-) | protein_le	1.7134	0.785227882556724	0.776859283447266	24.2637	24.1927	100	3	25.0405	24.8262	100	3	5	5	5	17.1	17.1	17.1	43.783	0	7.3361	666600000	30	24.1927	24.4815	24.1167	24.483	25.8865	24.7081
ACA1_038360-t26_1-p1	ACA1_038360-t26_1-p1 | transcript=ACA1_038360-t26_1 | gene=ACA1_038360 | organism=Acanthamoeba_castellanii_str._Neff | gene_product=kelch repeatcontaining protein | transcript_product=kelch repeatcontaining protein | location=KB008087:134453-135600(+) | pr	1.01573	0.0202247284557438	0.0225175221761056	26.6724	26.669	100	3	26.6949	26.3361	100	3	9	9	9	33.8	33.8	33.8	33.955	0	92.561	3559800000	95	26.5757	26.7724	26.669	29.7058	30.2866	29.6028
ACA1_038370-t26_1-p1	ACA1_038370-t26_1-p1 | transcript=ACA1_038370-t26_1 | gene=ACA1_038370 | organism=Acanthamoeba_castellanii_str._Neff | gene_product=hypothetical protein | transcript_product=hypothetical protein | location=KB008087:136271-137597(+) | protein_length=374 | s	1.38099	0.354130491540199	0.465701103210449	26.1503	26.1313	100	3	26.616	26.616	66.6667	2	4	4	4	16.3	16.3	16.3	40.69	0	11.718	1156600000	20	26.2414	26.1313	26.0781	27.9193	28.633	28.1147
ACA1_038380-t26_1-p1	ACA1_038380-t26_1-p1 | transcript=ACA1_038380-t26_1 | gene=ACA1_038380 | organism=Acanthamoeba_castellanii_str._Neff | gene_product=dynein light chain 1, cytoplasmic, putative | transcript_product=dynein light chain 1, cytoplasmic, putative | location=KB00	1.31137	0.351224123255593	0.391070048014324	25.8083	25.7635	100	3	26.1994	25.9506	100	3	3	3	3	39.3	39.3	39.3	10.149	0	30.689	1568900000	38	25.7635	25.9791	25.6824	26.4094	27.3482	26.4505
ACA1_038420-t26_1-p1	ACA1_038420-t26_1-p1 | transcript=ACA1_038420-t26_1 | gene=ACA1_038420 | organism=Acanthamoeba_castellanii_str._Neff | gene_product=succinylglutamate desuccinylase/aspartoacylase, putative | transcript_product=succinylglutamate desuccinylase/aspartoacylase	1.92904	1.11173709439468	0.947886784871422	26.4906	26.4492	100	3	27.4385	27.2069	100	3	18	18	18	38.1	38.1	38.1	58.244	0	113.13	8044000000	186	26.6808	26.4492	26.3418	30.1996	31.332	30.3949
ACA1_038430-t26_1-p1	ACA1_038430-t26_1-p1 | transcript=ACA1_038430-t26_1 | gene=ACA1_038430 | organism=Acanthamoeba_castellanii_str._Neff | gene_product=hypothetical protein | transcript_product=hypothetical protein | location=KB008087:146614-148937(+) | protein_length=524 | s	1.65253	0.970463453343792	0.724676767985027	28.0443	28.0273	100	3	28.7689	28.6088	100	3	31	31	31	76.1	76.1	76.1	59.632	0	323.31	41665000000	498	28.1212	28.0273	27.9842	25.7069	26.8517	25.9474
ACA1_038470-t26_1-p1	ACA1_038470-t26_1-p1 | transcript=ACA1_038470-t26_1 | gene=ACA1_038470 | organism=Acanthamoeba_castellanii_str._Neff | gene_product=peptidase, M20/M25/M40 superfamily protein | transcript_product=peptidase, M20/M25/M40 superfamily protein | location=KB0080	1.61635	0.962317276026681	0.692738850911457	24.9661	25.0131	100	3	25.6588	25.4176	100	3	7	7	7	22.4	22.4	22.4	45.27	0	22.593	1797200000	81	24.833	25.0522	25.0131	24.2804	24.6991	24.0102
ACA1_038490-t26_1-p1	ACA1_038490-t26_1-p1 | transcript=ACA1_038490-t26_1 | gene=ACA1_038490 | organism=Acanthamoeba_castellanii_str._Neff | gene_product=asparagine synthase (glutaminehydrolyzing), putative | transcript_product=asparagine synthase (glutaminehydrolyzing), putati	-1.11674	0.17285078548624	-0.15928840637207	28.9519	29.0053	100	3	28.7926	28.6125	100	3	30	30	30	62.2	62.2	62.2	62.809	0	323.31	62951000000	731	29.0053	29.0077	28.8428	25.765	NaN	26.0165
ACA1_038500-t26_1-p1	ACA1_038500-t26_1-p1 | transcript=ACA1_038500-t26_1 | gene=ACA1_038500 | organism=Acanthamoeba_castellanii_str._Neff | gene_product=mitochondrial import inner membrane translocase subunit tim16, putative | transcript_product=mitochondrial import inner memb	NaN	0	NaN	24.4937	24.4894	100	3	NaN	NaN	0	0	2	2	2	17.3	17.3	17.3	11.407	0.0024189	2.152	393080000	6	24.4894	24.5463	24.4454	NaN	NaN	NaN
ACA1_038520-t26_1-p1	ACA1_038520-t26_1-p1 | transcript=ACA1_038520-t26_1 | gene=ACA1_038520 | organism=Acanthamoeba_castellanii_str._Neff | gene_product=Myblike DNA-binding protein, putative | transcript_product=Myblike DNA-binding protein, putative | location=KB008087:168529-	2.35248	1.50756880048853	1.23418108622233	23.7362	23.7082	100	3	24.9704	24.6631	100	3	2	2	2	10.3	10.3	10.3	46.369	0	9.6688	319380000	20	23.656	23.7082	23.8443	25.5229	27.1804	25.9643
ACA1_038530-t26_1-p1	ACA1_038530-t26_1-p1 | transcript=ACA1_038530-t26_1 | gene=ACA1_038530 | organism=Acanthamoeba_castellanii_str._Neff | gene_product=AMPbinding enzyme, putative | transcript_product=AMPbinding enzyme, putative | location=KB008087:170496-173963(-) | protein_	NaN	0	NaN	NaN	NaN	0	0	24.6756	24.8134	100	3	6	6	6	13.2	13.2	13.2	81.983	0	6.7739	423380000	16	NaN	NaN	NaN	NaN	NaN	NaN
ACA1_038540-t26_1-p1	ACA1_038540-t26_1-p1 | transcript=ACA1_038540-t26_1 | gene=ACA1_038540 | organism=Acanthamoeba_castellanii_str._Neff | gene_product=Ubiquitinconjugating enzyme subfamily protein | transcript_product=Ubiquitinconjugating enzyme subfamily protein | location=	1.81693	1.03820530380698	0.861501057942707	26.9494	26.951	100	3	27.8109	27.5536	100	3	14	14	14	46.6	46.6	46.6	49.889	0	113.46	9889400000	177	27.0055	26.951	26.8918	25.5845	26.4296	25.7977
ACA1_039330-t26_1-p1	ACA1_039330-t26_1-p1 | transcript=ACA1_039330-t26_1 | gene=ACA1_039330 | organism=Acanthamoeba_castellanii_str._Neff | gene_product=Roadblock/LC7 domain containing protein | transcript_product=Roadblock/LC7 domain containing protein | location=KB007822:267	1.59853	0.827972072133179	0.676743825276692	25.4541	25.4511	100	3	26.1308	26.2081	100	3	3	3	3	26.7	26.7	26.7	12.84	0.00043879	3.1763	1258600000	35	25.4377	25.4735	25.4511	26.252	27.7381	26.6278
ACA1_039460-t26_1-p1	ACA1_039460-t26_1-p1 | transcript=ACA1_039460-t26_1 | gene=ACA1_039460 | organism=Acanthamoeba_castellanii_str._Neff | gene_product=replication factor C (activator 1) 3, putative | transcript_product=replication factor C (activator 1) 3, putative | locatio	1.0316	0.0346852655183571	0.0448849995930978	25.2322	25.2099	100	3	25.2771	24.8748	100	3	9	9	9	29	29	29	34.849	0	21.568	2306200000	79	25.3864	25.2099	25.1004	27.821	28.8608	27.9824
ACA1_039620-t26_1-p1	ACA1_039620-t26_1-p1 | transcript=ACA1_039620-t26_1 | gene=ACA1_039620 | organism=Acanthamoeba_castellanii_str._Neff | gene_product=AMPdependent synthetase and ligase | transcript_product=AMPdependent synthetase and ligase | location=KB007912:148-4617(-) |	1.46142	0.693955786295334	0.547367731730144	26.2739	26.3199	100	3	26.8212	26.5135	100	3	16	16	16	26.7	26.7	26.7	91.343	0	60.09	5069700000	176	26.37	26.3199	26.1318	25.3725	26.1511	25.7804
ACA1_039660-t26_1-p1	ACA1_039660-t26_1-p1 | transcript=ACA1_039660-t26_1 | gene=ACA1_039660 | organism=Acanthamoeba_castellanii_str._Neff | gene_product=NAD+ dependent glutamate dehydrogenase | transcript_product=NAD+ dependent glutamate dehydrogenase | location=KB007912:14339	-1.75672	1.00831183781223	-0.812886555989582	28.7848	28.8143	100	3	27.9719	27.7145	100	3	43	43	43	51.4	51.4	51.4	114.39	0	323.31	47326000000	593	28.8162	28.8143	28.7238	26.1807	27.4908	26.638
ACA1_040440-t26_1-p1	ACA1_040440-t26_1-p1 | transcript=ACA1_040440-t26_1 | gene=ACA1_040440 | organism=Acanthamoeba_castellanii_str._Neff | gene_product=hypothetical protein | transcript_product=hypothetical protein | location=KB007946:1622-5129(-) | protein_length=712 | seque	1.30979	0.437336266029595	0.389334360758465	26.0169	26.1123	100	3	26.4062	26.1065	100	3	17	17	17	28.7	28.7	28.7	79.827	0	125.09	4065900000	137	26.1123	26.1126	25.8258	25.3897	26.6755	25.5832
ACA1_040460-t26_1-p1	ACA1_040460-t26_1-p1 | transcript=ACA1_040460-t26_1 | gene=ACA1_040460 | organism=Acanthamoeba_castellanii_str._Neff | gene_product=Protein disulfideisomerase, putative | transcript_product=Protein disulfideisomerase, putative | location=KB007946:7408-8843	-1.28413	0.91916735408743	-0.360795338948567	28.9011	28.9669	100	3	28.5403	28.409	100	3	15	15	15	46.4	46.4	46.4	38.852	0	264.3	20454000000	242	29.0187	28.9669	28.7178	22.8038	NaN	NaN
ACA1_040470-t26_1-p1	ACA1_040470-t26_1-p1 | transcript=ACA1_040470-t26_1 | gene=ACA1_040470 | organism=Acanthamoeba_castellanii_str._Neff | gene_product=leukotriene A4 hydrolase/aminopeptidase | transcript_product=leukotriene A4 hydrolase/aminopeptidase | location=KB007946:906	1.16001	0.246544427432035	0.214139938354492	28.2484	28.3013	100	3	28.4626	28.1984	100	3	22	22	22	54.7	54.7	54.7	67.292	0	323.31	28145000000	451	28.3142	28.3013	28.1299	25.5346	26.6749	25.751
ACA1_040490-t26_1-p1	ACA1_040490-t26_1-p1 | transcript=ACA1_040490-t26_1 | gene=ACA1_040490 | organism=Acanthamoeba_castellanii_str._Neff | gene_product=unspecified product | transcript_product=unspecified product | location=KB007946:16812-20453(+) | protein_length=1213 | sequ	1.74818	1.14131603278923	0.805849711100262	24.2138	24.1664	100	3	25.0197	24.7633	100	3	14	14	14	14.5	14.5	14.5	135.09	0	17.202	1434000000	86	24.1162	24.3589	24.1664	29.7584	31.0126	30.0775
ACA1_040520-t26_1-p1	ACA1_040520-t26_1-p1 | transcript=ACA1_040520-t26_1 | gene=ACA1_040520 | organism=Acanthamoeba_castellanii_str._Neff | gene_product=golgi family protein, putative | transcript_product=golgi family protein, putative | location=KB007946:25550-27385(+) | prot	1.46307	0.731553665719599	0.54899787902832	26.9774	26.9664	100	3	27.5264	27.289	100	3	12	12	12	47.8	47.8	47.8	42.566	0	107.99	7596700000	178	27.1295	26.9664	26.8364	24.949	26.3448	25.0271
ACA1_040530-t26_1-p1	ACA1_040530-t26_1-p1 | transcript=ACA1_040530-t26_1 | gene=ACA1_040530 | organism=Acanthamoeba_castellanii_str._Neff | gene_product=glycerol-3-phosphate dehydrogenase family protein | transcript_product=glycerol-3-phosphate dehydrogenase family protein | l	1.68337	1.07094706123469	0.75135103861491	24.049	24.0339	100	3	24.8003	24.6228	100	3	5	5	5	18.4	18.4	18.4	41.482	0	11.604	659110000	38	24.2337	24.0339	23.8792	31.8561	32.6729	31.9379
ACA1_040710-t26_1-p1	ACA1_040710-t26_1-p1 | transcript=ACA1_040710-t26_1 | gene=ACA1_040710 | organism=Acanthamoeba_castellanii_str._Neff | gene_product=ATP-dependent metallopeptidase HflB subfamily protein | transcript_product=ATP-dependent metallopeptidase HflB subfamily pro	1.53444	0.769665074019976	0.617715835571289	26.4786	26.4465	100	3	27.0963	26.8118	100	3	14	13	13	30.3	28.7	28.7	79.94	0	35.293	4161300000	92	26.6554	26.3338	26.4465	26.2203	27.3204	26.2164
ACA1_040720-t26_1-p1	ACA1_040720-t26_1-p1 | transcript=ACA1_040720-t26_1 | gene=ACA1_040720 | organism=Acanthamoeba_castellanii_str._Neff | gene_product=adaptin subfamily protein | transcript_product=adaptin subfamily protein | location=KB007946:59000-64266(+) | protein_length	1.10951	0.148064703245156	0.149927775065105	28.3268	28.3313	100	3	28.4767	28.2486	100	3	35	35	35	35.4	35.4	35.4	146.22	0	323.31	16342000000	289	28.4477	28.3313	28.2012	27.3778	28.9558	27.6529
ACA1_040730-t26_1-p1	ACA1_040730-t26_1-p1 | transcript=ACA1_040730-t26_1 | gene=ACA1_040730 | organism=Acanthamoeba_castellanii_str._Neff | gene_product=serine/threonine kinase | transcript_product=serine/threonine kinase | location=KB007946:64451-71096(-) | protein_length=159	2.32979	1.11682443536844	1.22019704182943	24.4144	24.386	100	3	25.6346	25.2482	100	3	8	8	8	5.6	5.6	5.6	173.56	0	9.4852	864930000	40	24.7559	24.386	24.1012	24.3448	25.1094	24.1005
ACA1_040760-t26_1-p1	ACA1_040760-t26_1-p1 | transcript=ACA1_040760-t26_1 | gene=ACA1_040760 | organism=Acanthamoeba_castellanii_str._Neff | gene_product=SNF7 family protein | transcript_product=SNF7 family protein | location=KB007946:75657-76643(-) | protein_length=204 | seque	-1.72985	2.13852422056905	-0.7906494140625	23.6845	23.7242	100	3	22.8939	22.8939	66.6667	2	4	4	4	15.2	15.2	15.2	23.245	0	6.1693	216630000	24	23.8169	23.5126	23.7242	25.2702	26.2306	25.7114
ACA1_040800-t26_1-p1	ACA1_040800-t26_1-p1 | transcript=ACA1_040800-t26_1 | gene=ACA1_040800 | organism=Acanthamoeba_castellanii_str._Neff | gene_product=oxidoreductase, short chain dehydrogenase/reductase, putative | transcript_product=oxidoreductase, short chain dehydrogenase	NaN	0	NaN	25.9468	26.0963	100	3	NaN	NaN	0	0	6	6	6	16.1	16.1	16.1	60.972	0	26.69	577780000	14	25.5451	26.1989	26.0963	26.0144	26.4418	26.0304
ACA1_040810-t26_1-p1	ACA1_040810-t26_1-p1 | transcript=ACA1_040810-t26_1 | gene=ACA1_040810 | organism=Acanthamoeba_castellanii_str._Neff | gene_product=hypothetical protein | transcript_product=hypothetical protein | location=KB007946:87612-87936(+) | protein_length=80 | sequ	2.57732	1.50797274939935	1.36587397257487	29.073	29.07	100	3	30.4389	30.2753	100	3	5	5	5	61.2	61.2	61.2	8.6587	0	16.873	22513000000	70	29.07	29.2551	28.894	25.5932	26.841	25.6752
ACA1_040830-t26_1-p1	ACA1_040830-t26_1-p1 | transcript=ACA1_040830-t26_1 | gene=ACA1_040830 | organism=Acanthamoeba_castellanii_str._Neff | gene_product=ubiquitinconjugating enzyme protein E2, putative | transcript_product=ubiquitinconjugating enzyme protein E2, putative | loc	2.03703	1.07735219819216	1.02646827697754	28.0356	27.9846	100	3	29.062	28.648	100	3	3	3	3	29.9	29.9	29.9	19.025	0	132.09	8718300000	99	28.1466	27.9846	27.9755	25.6521	27.245	26.1731
ACA1_040840-t26_1-p1	ACA1_040840-t26_1-p1 | transcript=ACA1_040840-t26_1 | gene=ACA1_040840 | organism=Acanthamoeba_castellanii_str._Neff | gene_product=programmed cell death 6 interacting protein, putative | transcript_product=programmed cell death 6 interacting protein, puta	2.4039	1.72833133791341	1.26537577311198	26.3322	26.3084	100	3	27.5976	27.3275	100	3	29	29	29	47.1	47.1	47.1	94.115	0	124.78	11214000000	312	26.4912	26.3084	26.197	28.382	29.827	28.7301
ACA1_040850-t26_1-p1	ACA1_040850-t26_1-p1 | transcript=ACA1_040850-t26_1 | gene=ACA1_040850 | organism=Acanthamoeba_castellanii_str._Neff | gene_product=NADH dehydrogenase, putative | transcript_product=NADH dehydrogenase, putative | location=KB007946:94135-94741(+) | protein_	2.03421	0.867600953962276	1.02447001139323	26.481	26.6012	100	3	27.5055	27.1569	100	3	8	8	8	50.3	50.3	50.3	19.766	0	30.82	5688600000	70	26.6012	26.6259	26.2159	27.4331	28.3103	27.6921
ACA1_040860-t26_1-p1	ACA1_040860-t26_1-p1 | transcript=ACA1_040860-t26_1 | gene=ACA1_040860 | organism=Acanthamoeba_castellanii_str._Neff | gene_product=DNA replication factor C complex subunit 2, putative | transcript_product=DNA replication factor C complex subunit 2, putati	1.03865	0.0554397937263569	0.0547135670979806	26.4486	26.4434	100	3	26.5033	26.3366	100	3	14	14	14	54	54	54	38.316	0	227.2	4746200000	152	26.6239	26.4434	26.2785	24.3005	24.9114	24.5585
ACA1_041790-t26_1-p1	ACA1_041790-t26_1-p1 | transcript=ACA1_041790-t26_1 | gene=ACA1_041790 | organism=Acanthamoeba_castellanii_str._Neff | gene_product=ornithine/lysine/arginine decarboxylase | transcript_product=ornithine/lysine/arginine decarboxylase | location=KB007981:816	-1.1111	0.159653832369792	-0.15199406941732	27.6824	27.7115	100	3	27.5304	27.3382	100	3	34	34	34	48.6	48.6	48.6	112.53	0	323.31	20734000000	424	27.7841	27.7115	27.5515	23.9811	25.5902	24.1251
ACA1_041900-t26_1-p1	ACA1_041900-t26_1-p1 | transcript=ACA1_041900-t26_1 | gene=ACA1_041900 | organism=Acanthamoeba_castellanii_str._Neff | gene_product=LNS2 (Lipin/Ned1/Smp2) protein | transcript_product=LNS2 (Lipin/Ned1/Smp2) protein | location=KB007981:14286-16501(+) | prot	1.32025	0.381019796772507	0.400808334350586	25.9651	26.0316	100	3	26.3659	26.049	100	3	11	11	11	33.9	33.9	33.9	57.125	0	52.557	2957700000	71	26.0316	26.1497	25.7141	28.5247	29.4546	28.6717
ACA1_041920-t26_1-p1	ACA1_041920-t26_1-p1 | transcript=ACA1_041920-t26_1 | gene=ACA1_041920 | organism=Acanthamoeba_castellanii_str._Neff | gene_product=deoxyribonuclease II, putative | transcript_product=deoxyribonuclease II, putative | location=KB007981:19719-21602(+) | prot	-3.44431	1.67415643404009	-1.78421338399252	25.8902	25.8905	100	3	24.106	24.1694	100	3	6	6	6	32.8	32.8	32.8	38.281	0	101.05	1264600000	46	25.8905	26.0418	25.7385	24.6114	25.4078	24.3412
ACA1_041960-t26_1-p1	ACA1_041960-t26_1-p1 | transcript=ACA1_041960-t26_1 | gene=ACA1_041960 | organism=Acanthamoeba_castellanii_str._Neff | gene_product=Osmotically inducible protein C, putative | transcript_product=Osmotically inducible protein C, putative | location=KB007981	3.10594	2.03804718455029	1.63502883911133	26.1806	26.1897	100	3	27.8156	27.619	100	3	4	4	4	36.1	36.1	36.1	20.675	0	26.29	2240500000	60	26.4628	26.1897	25.8892	NaN	25.0361	24.5311
ACA1_041990-t26_1-p1	ACA1_041990-t26_1-p1 | transcript=ACA1_041990-t26_1 | gene=ACA1_041990 | organism=Acanthamoeba_castellanii_str._Neff | gene_product=endonuclease VIII protein, putative | transcript_product=endonuclease VIII protein, putative | location=KB007981:30611-32548	1.30681	0.449885560725975	0.386052449544273	25.0959	25.1379	100	3	25.4819	25.2589	100	3	5	5	5	18.1	18.1	18.1	46.085	0	21.748	1065400000	38	25.1379	25.2548	24.8949	28.1642	28.8391	28.2739
ACA1_042000-t26_1-p1	ACA1_042000-t26_1-p1 | transcript=ACA1_042000-t26_1 | gene=ACA1_042000 | organism=Acanthamoeba_castellanii_str._Neff | gene_product=snRNP core protein SMX5d, putative | transcript_product=snRNP core protein SMX5d, putative | location=KB007981:32596-33358(+	2.12047	0.797489177148588	1.0843817392985	25.7307	25.7307	66.6667	2	26.8151	26.4124	100	3	4	4	4	34.5	34.5	34.5	12.995	0	21.026	1450600000	41	25.4235	NaN	26.0379	27.8341	29.0838	28.0866
ACA1_042210-t26_1-p1	ACA1_042210-t26_1-p1 | transcript=ACA1_042210-t26_1 | gene=ACA1_042210 | organism=Acanthamoeba_castellanii_str._Neff | gene_product=SH2 domain containing Signal transducer and activator of transcription, putative | transcript_product=SH2 domain containing	2.02592	1.20239326480258	1.01858075459798	25.0911	25.1628	100	3	26.1097	25.898	100	3	17	17	17	28.6	28.6	28.6	91.389	0	60.98	2769900000	113	25.1947	25.1628	24.9157	24.7225	26.0668	25.3943
ACA1_042250-t26_1-p1	ACA1_042250-t26_1-p1 | transcript=ACA1_042250-t26_1 | gene=ACA1_042250 | organism=Acanthamoeba_castellanii_str._Neff | gene_product=Phosphoglucomutase, putative | transcript_product=Phosphoglucomutase, putative | location=KB007981:68777-71298(-) | protein_	1.18938	0.293456819125323	0.25020472208659	30.2877	30.2981	100	3	30.5379	30.2834	100	3	36	36	36	77.4	77.4	77.4	62.628	0	323.31	83488000000	627	30.2981	30.3439	30.2211	27.9298	29.0945	28.35
ACA1_042310-t26_1-p1;ACA1_042450-t26_1-p1	ACA1_042310-t26_1-p1 | transcript=ACA1_042310-t26_1 | gene=ACA1_042310 | organism=Acanthamoeba_castellanii_str._Neff | gene_product=amino acid permease | transcript_product=amino acid permease | location=KB007981:82088-84968(-) | protein_length=610 | seque	-1.89308	0	-0.920734405517578	24.5409	24.5409	66.6667	2	NaN	NaN	33.3333	1	2	2	2	8.5	8.5	8.5	65.239	0	16.684	286380000	18	NaN	24.7269	24.3549	25.1262	26.3604	25.4553
ACA1_042320-t26_1-p1	ACA1_042320-t26_1-p1 | transcript=ACA1_042320-t26_1 | gene=ACA1_042320 | organism=Acanthamoeba_castellanii_str._Neff | gene_product=hydroxyisourate hydrolase | transcript_product=hydroxyisourate hydrolase | location=KB007981:85131-85922(-) | protein_length	1.27515	0	0.350671132405598	24.9799	24.9068	100	3	NaN	NaN	33.3333	1	3	3	3	27	27	27	20.25	0	20.992	495110000	24	24.9068	25.1442	24.8888	26.7554	27.7247	26.9798
ACA1_042680-t26_1-p1	ACA1_042680-t26_1-p1 | transcript=ACA1_042680-t26_1 | gene=ACA1_042680 | organism=Acanthamoeba_castellanii_str._Neff | gene_product=cleavage and polyadenylation specific factor 5, putative | transcript_product=cleavage and polyadenylation specific factor 5	2.61151	1.28532551698165	1.38488451639811	24.4582	24.4439	100	3	25.8431	25.3931	100	3	5	5	5	14.7	14.7	14.7	25.23	0	3.8297	1028400000	25	24.4439	24.5352	24.3957	29.2879	30.8364	29.7424
ACA1_042860-t26_1-p1	ACA1_042860-t26_1-p1 | transcript=ACA1_042860-t26_1 | gene=ACA1_042860 | organism=Acanthamoeba_castellanii_str._Neff | gene_product=carrier superfamily protein | transcript_product=carrier superfamily protein | location=KB007981:111504-113421(+) | protein_	1.3079	0	0.387247085571289	24.223	24.2354	100	3	NaN	NaN	33.3333	1	8	8	8	23.9	23.9	23.9	35.22	0	30.363	821950000	53	24.142	24.2354	24.2916	29.1511	30.2473	29.3184
ACA1_042870-t26_1-p1;ACA1_043100-t26_1-p1	ACA1_042870-t26_1-p1 | transcript=ACA1_042870-t26_1 | gene=ACA1_042870 | organism=Acanthamoeba_castellanii_str._Neff | gene_product=Dual specificity protein kinase | transcript_product=Dual specificity protein kinase | location=KB007981:113578-116447(-) |	1.56974	0.773089837660915	0.650522867838543	27.34	27.2968	100	3	27.9905	27.6796	100	3	25	25	25	53.8	53.8	53.8	67.98	0	119.24	15834000000	239	27.2957	27.4275	27.2968	25.9925	26.4676	26.2823
ACA1_043120-t26_1-p1	ACA1_043120-t26_1-p1 | transcript=ACA1_043120-t26_1 | gene=ACA1_043120 | organism=Acanthamoeba_castellanii_str._Neff | gene_product=putative cleavage and polyadenylation specificity factor, putative | transcript_product=putative cleavage and polyadenylatio	NaN	0	NaN	22.8118	22.8118	66.6667	2	NaN	NaN	0	0	4	4	4	8	8	8	65.529	0.00043621	3.0831	155630000	11	22.8726	22.751	NaN	24.5838	NaN	25.1052
ACA1_043150-t26_1-p1	ACA1_043150-t26_1-p1 | transcript=ACA1_043150-t26_1 | gene=ACA1_043150 | organism=Acanthamoeba_castellanii_str._Neff | gene_product=Rab GTPase domain containing protein | transcript_product=Rab GTPase domain containing protein | location=KB007981:129532-13	1.51852	0.756041438799716	0.602665583292644	24.8319	24.8454	100	3	25.4346	25.1546	100	3	12	12	12	19.2	19.2	19.2	99.303	0	43.559	1781400000	108	24.9062	24.8454	24.7441	23.8691	24.7695	24.0519
ACA1_043170-t26_1-p1	ACA1_043170-t26_1-p1 | transcript=ACA1_043170-t26_1 | gene=ACA1_043170 | organism=Acanthamoeba_castellanii_str._Neff | gene_product=hypothetical protein | transcript_product=hypothetical protein | location=KB007981:134975-135219(-) | protein_length=57 | se	NaN	0	NaN	NaN	NaN	0	0	26.1622	26.0304	100	3	2	2	2	47.4	47.4	47.4	6.4653	0.0082956	1.4833	572680000	4	NaN	NaN	NaN	NaN	NaN	NaN
ACA1_043200-t26_1-p1	ACA1_043200-t26_1-p1 | transcript=ACA1_043200-t26_1 | gene=ACA1_043200 | organism=Acanthamoeba_castellanii_str._Neff | gene_product=peroxisomal D3,D2enoyl-CoA isomerase | transcript_product=peroxisomal D3,D2enoyl-CoA isomerase | location=KB007981:137694-13	1.23076	0.372235087382833	0.299552281697594	28.1916	28.1971	100	3	28.4911	28.2632	100	3	5	5	5	53.5	53.5	53.5	12.725	0	323.31	10736000000	84	28.2293	28.1483	28.1971	23.9125	24.085	24.2689
ACA1_043220-t26_1-p1	ACA1_043220-t26_1-p1 | transcript=ACA1_043220-t26_1 | gene=ACA1_043220 | organism=Acanthamoeba_castellanii_str._Neff | gene_product=oxidoreductase family protein | transcript_product=oxidoreductase family protein | location=KB007981:139549-141224(-) | prot	1.16965	0	0.226071039835613	28.6405	28.5366	100	3	NaN	NaN	33.3333	1	4	4	4	19.1	19.1	19.1	42.562	0	4.3557	4966100000	13	29.0103	28.5366	28.3746	26.6363	27.7129	26.6454
ACA1_043260-t26_1-p1	ACA1_043260-t26_1-p1 | transcript=ACA1_043260-t26_1 | gene=ACA1_043260 | organism=Acanthamoeba_castellanii_str._Neff | gene_product=long chain acylcoA synthetase | transcript_product=long chain acylcoA synthetase | location=KB007981:147160-150585(-) | prot	3.37083	1.93367286641447	1.75310389200846	27.1358	27.2067	100	3	28.8889	28.6054	100	3	27	27	26	49.2	49.2	47.2	73.856	0	96.614	17188000000	262	27.2081	27.2067	26.9927	NaN	27.4744	25.3015
ACA1_043320-t26_1-p1	ACA1_043320-t26_1-p1 | transcript=ACA1_043320-t26_1 | gene=ACA1_043320 | organism=Acanthamoeba_castellanii_str._Neff | gene_product=ubiquitin domain containing protein | transcript_product=ubiquitin domain containing protein | location=KB007981:163782-1651	NaN	0	NaN	NaN	NaN	0	0	24.8445	24.8445	66.6667	2	5	5	5	21.3	21.3	21.3	32.417	0	4.9805	324060000	13	NaN	NaN	NaN	23.0308	23.751	23.1105
ACA1_043350-t26_1-p1	ACA1_043350-t26_1-p1 | transcript=ACA1_043350-t26_1 | gene=ACA1_043350 | organism=Acanthamoeba_castellanii_str._Neff | gene_product=Factin capping protein alpha subunit | transcript_product=Factin capping protein alpha subunit | location=KB007981:167812-16	1.2174	0.330572004487951	0.283802668253578	26.5374	26.598	100	3	26.8212	26.8763	100	3	8	8	8	53.2	53.2	53.2	34.062	0	63.278	3980900000	65	26.598	26.3811	26.6331	24.6374	25.7529	24.7078
ACA1_043360-t26_1-p1	ACA1_043360-t26_1-p1 | transcript=ACA1_043360-t26_1 | gene=ACA1_043360 | organism=Acanthamoeba_castellanii_str._Neff | gene_product=RhoGAP domain containing protein | transcript_product=RhoGAP domain containing protein | location=KB007981:169648-173738(-)	1.28927	0.368655127381001	0.366553624471027	25.0884	25.1558	100	3	25.4549	25.2074	100	3	6	6	4	11	11	9.1	78.145	0	9.666	900030000	49	25.1792	25.1558	24.9302	23.341	24.3976	23.55
ACA1_043570-t26_1-p1	ACA1_043570-t26_1-p1 | transcript=ACA1_043570-t26_1 | gene=ACA1_043570 | organism=Acanthamoeba_castellanii_str._Neff | gene_product=hydrolase, alpha/beta fold domain containing protein | transcript_product=hydrolase, alpha/beta fold domain containing prote	NaN	NaN	NaN	NaN	NaN	0	0	NaN	NaN	0	0	2	2	2	14.3	14.3	14.3	31.928	0.0045027	1.825	186430000	2	NaN	NaN	NaN	NaN	NaN	NaN
ACA1_043580-t26_1-p1	ACA1_043580-t26_1-p1 | transcript=ACA1_043580-t26_1 | gene=ACA1_043580 | organism=Acanthamoeba_castellanii_str._Neff | gene_product=calmodulinbinding protein, putative | transcript_product=calmodulinbinding protein, putative | location=KB007981:175923-1792	1.41233	0.485363240293995	0.498072306315105	24.6212	24.7044	100	3	25.1193	25.1193	66.6667	2	6	4	4	16.3	14.1	14.1	66.502	0	7.2099	535200000	22	24.7044	24.8541	24.3052	25.7369	26.6298	25.8884
ACA1_043600-t26_1-p1	ACA1_043600-t26_1-p1 | transcript=ACA1_043600-t26_1 | gene=ACA1_043600 | organism=Acanthamoeba_castellanii_str._Neff | gene_product=Peroxiredoxin2F, mitochondrial, putative | transcript_product=Peroxiredoxin2F, mitochondrial, putative | location=KB007981:1	1.23151	0.566979394489596	0.300427118937176	29.3796	29.4821	100	3	29.6801	29.4812	100	3	13	13	13	69.1	69.1	69.1	18.899	0	185.66	51881000000	303	29.5218	29.4821	29.1351	27.1525	28.3223	27.5211
ACA1_043660-t26_1-p1	ACA1_043660-t26_1-p1 | transcript=ACA1_043660-t26_1 | gene=ACA1_043660 | organism=Acanthamoeba_castellanii_str._Neff | gene_product=SPRY and ankyrin domain containing protein | transcript_product=SPRY and ankyrin domain containing protein | location=KB0079	2.48283	0	1.31198819478353	NaN	NaN	33.3333	1	24.083	23.8112	100	3	6	6	6	13.1	13.1	13.1	72.792	0	4.4481	390560000	12	22.771	NaN	NaN	27.3648	28.2285	27.5462
ACA1_043670-t26_1-p1	ACA1_043670-t26_1-p1 | transcript=ACA1_043670-t26_1 | gene=ACA1_043670 | organism=Acanthamoeba_castellanii_str._Neff | gene_product=ankyrin repeat-containing protein | transcript_product=ankyrin repeat-containing protein | location=KB007981:197433-204225(+	2.13169	1.1953393563542	1.0919984181722	28.8227	28.7955	100	3	29.9147	29.5003	100	3	17	17	11	20.7	20.7	12.9	136.08	0	36.479	10551000000	84	28.9778	28.7955	28.6947	26.2575	27.3721	26.8043
ACA1_043770-t26_1-p1;ACA1_272950-t26_1-p1 Transmembrane protein 135 N-terminal domain-containing protein	ACA1_043770-t26_1-p1 | transcript=ACA1_043770-t26_1 | gene=ACA1_043770 | organism=Acanthamoeba_castellanii_str._Neff | gene_product=hypothetical protein | transcript_product=hypothetical protein | location=KB007862:118-1686(-) | protein_length=367 | sequen	-2.31854	1.51457004809055	-1.21321868896484	25.9535	26.0536	100	3	24.7403	24.7456	100	3	4	4	4	11.7	11.7	11.7	40.434	0	9.1997	1029300000	30	26.1969	26.0536	25.6101	22.6635	23.331	22.3993
ACA1_044410-t26_1-p1	ACA1_044410-t26_1-p1 | transcript=ACA1_044410-t26_1 | gene=ACA1_044410 | organism=Acanthamoeba_castellanii_str._Neff | gene_product=translation initiation inhibitor, putative | transcript_product=translation initiation inhibitor, putative | location=KB0079	1.98143	2.75242929522275	0.986544926961262	26.0561	26.1105	100	3	27.0427	27.1291	100	3	3	3	2	34.6	34.6	25.4	22.521	0	172.06	1799400000	51	26.1105	26.1844	25.8736	25.2523	26.4401	25.6396
ACA1_044480-t26_1-p1	ACA1_044480-t26_1-p1 | transcript=ACA1_044480-t26_1 | gene=ACA1_044480 | organism=Acanthamoeba_castellanii_str._Neff | gene_product=Allergen V5/Tpx1 family protein | transcript_product=Allergen V5/Tpx1 family protein | location=KB007952:25826-29242(-) | pr	2.33524	1.4204740319577	1.22357050577799	25.1059	25.103	100	3	26.3294	26.1371	100	3	13	13	7	30.4	30.4	16.5	61.221	0	105.23	1659500000	69	25.082	25.1326	25.103	28.9808	30.0245	29.183
ACA1_044710-t26_1-p1	ACA1_044710-t26_1-p1 | transcript=ACA1_044710-t26_1 | gene=ACA1_044710 | organism=Acanthamoeba_castellanii_str._Neff | gene_product=Serine/threonineprotein kinase | transcript_product=Serine/threonineprotein kinase | location=KB007952:32909-36230(+) | prot	-1.08152	0.133084681961455	-0.113065719604492	25.5419	25.5078	100	3	25.4288	25.2254	100	3	13	13	13	23.8	23.8	23.8	77.929	0	89.098	2222900000	99	25.5078	25.6871	25.4307	23.2398	25.1081	24.2114
ACA1_044750-t26_1-p1	ACA1_044750-t26_1-p1 | transcript=ACA1_044750-t26_1 | gene=ACA1_044750 | organism=Acanthamoeba_castellanii_str._Neff | gene_product=Nacetyltransferase, putative | transcript_product=Nacetyltransferase, putative | location=KB007952:42897-43864(-) | protein_	1.60563	0.821816915006566	0.683135350545246	28.9588	28.8568	100	3	29.6419	29.6419	66.6667	2	4	4	4	38.4	38.4	38.4	18.999	0	5.7656	7212400000	31	29.1931	28.8266	28.8568	25.003	26.3214	25.2795
ACA1_044770-t26_1-p1	ACA1_044770-t26_1-p1 | transcript=ACA1_044770-t26_1 | gene=ACA1_044770 | organism=Acanthamoeba_castellanii_str._Neff | gene_product=hypothetical protein | transcript_product=hypothetical protein | location=KB007952:45459-48497(-) | protein_length=709 | seq	1.06246	0.138598143444507	0.0874029795328752	27.3118	27.2942	100	3	27.3992	27.1781	100	3	19	19	19	35	35	35	79.048	0	244.19	12486000000	297	27.3986	27.2942	27.2426	27.2429	28.3149	27.4828
ACA1_044910-t26_1-p1	ACA1_044910-t26_1-p1 | transcript=ACA1_044910-t26_1 | gene=ACA1_044910 | organism=Acanthamoeba_castellanii_str._Neff | gene_product=Zinc finger domain containing protein | transcript_product=Zinc finger domain containing protein | location=KB007952:57499-5	NaN	0	NaN	NaN	NaN	0	0	23.2974	23.1105	100	3	1	1	1	6.4	6.4	6.4	23.977	0.0048534	1.7471	60609000	3	NaN	NaN	NaN	NaN	NaN	NaN
ACA1_044920-t26_1-p1	ACA1_044920-t26_1-p1 | transcript=ACA1_044920-t26_1 | gene=ACA1_044920 | organism=Acanthamoeba_castellanii_str._Neff | gene_product=hypothetical protein | transcript_product=hypothetical protein | location=KB007952:59335-60262(-) | protein_length=139 | seq	-1.08737	0.136953699955919	-0.120843887329102	25.7521	25.7248	100	3	25.6313	25.4083	100	3	5	5	5	51.1	51.1	51.1	16.261	0	286.12	1695300000	47	26.0981	25.7248	25.4335	32.6384	33.6882	32.8012
ACA1_045060-t26_1-p1	ACA1_045060-t26_1-p1 | transcript=ACA1_045060-t26_1 | gene=ACA1_045060 | organism=Acanthamoeba_castellanii_str._Neff | gene_product=MYND finger domain containing protein | transcript_product=MYND finger domain containing protein | location=KB007952:70397-7	1.35909	0.502915646217913	0.442645390828449	26.7052	26.6911	100	3	27.1478	26.8715	100	3	9	9	9	27.3	27.3	27.3	54.166	0	16.2	3416900000	70	26.6495	26.6911	26.7749	28.546	29.7771	28.7533
ACA1_045080-t26_1-p1	ACA1_045080-t26_1-p1 | transcript=ACA1_045080-t26_1 | gene=ACA1_045080 | organism=Acanthamoeba_castellanii_str._Neff | gene_product=thioredoxin, putative | transcript_product=thioredoxin, putative | location=KB007952:73828-75440(+) | protein_length=389 | s	2.28171	1.86595758662058	1.19011243184408	25.5169	25.5735	100	3	26.707	26.5629	100	3	6	6	6	25.4	25.4	25.4	38.979	0	32.907	2192500000	83	25.5735	25.7182	25.2591	28.3259	29.9829	28.1874
ACA1_045090-t26_1-p1	ACA1_045090-t26_1-p1 | transcript=ACA1_045090-t26_1 | gene=ACA1_045090 | organism=Acanthamoeba_castellanii_str._Neff | gene_product=ADPribosylation factor subfamily protein | transcript_product=ADPribosylation factor subfamily protein | location=KB007952:7	NaN	0	NaN	26.4444	26.4444	66.6667	2	NaN	NaN	0	0	2	2	2	13	13	13	33.343	0.0095721	1.4505	1342600000	3	26.3569	26.532	NaN	NaN	NaN	NaN
ACA1_045200-t26_1-p1	ACA1_045200-t26_1-p1 | transcript=ACA1_045200-t26_1 | gene=ACA1_045200 | organism=Acanthamoeba_castellanii_str._Neff | gene_product=porphobilinogen deaminase | transcript_product=porphobilinogen deaminase | location=KB007952:77817-79418(-) | protein_length	1.18551	0.268384328123722	0.245510101318359	27.181	27.2164	100	3	27.4265	27.1314	100	3	14	14	14	62.4	62.4	62.4	34.472	0	207.56	9111100000	190	27.2886	27.2164	27.0381	24.6924	25.8501	24.7868
ACA1_045310-t26_1-p1	ACA1_045310-t26_1-p1 | transcript=ACA1_045310-t26_1 | gene=ACA1_045310 | organism=Acanthamoeba_castellanii_str._Neff | gene_product=Ras GTPase rap1b, putative | transcript_product=Ras GTPase rap1b, putative | location=KB007952:111359-112234(-) | protein_le	1.38598	0.463612655905397	0.470903396606445	28.9447	28.9547	100	3	29.4156	29.0513	100	3	10	10	10	43.5	43.5	43.5	21.717	0	203.17	30126000000	259	29.0764	28.9547	28.803	24.5384	25.6545	24.8911
ACA1_045340-t26_1-p1	ACA1_045340-t26_1-p1 | transcript=ACA1_045340-t26_1 | gene=ACA1_045340 | organism=Acanthamoeba_castellanii_str._Neff | gene_product=26S proteasome regulatory subunit | transcript_product=26S proteasome regulatory subunit | location=KB007952:117475-118624(+	1.26689	0.501623023306183	0.341285705566406	25.9974	25.8709	100	3	26.3387	26.1447	100	3	7	7	7	32.4	32.4	32.4	34.125	0	64.573	3552200000	83	26.3315	25.8709	25.7898	25.4829	26.741	25.5961
ACA1_045370-t26_1-p1	ACA1_045370-t26_1-p1 | transcript=ACA1_045370-t26_1 | gene=ACA1_045370 | organism=Acanthamoeba_castellanii_str._Neff | gene_product=transmembrane protein, putative | transcript_product=transmembrane protein, putative | location=KB007952:124077-125645(+) |	1.01306	0.0313875476204299	0.0187244415283203	23.0029	23.0029	66.6667	2	23.0216	23.0216	66.6667	2	2	2	2	4.5	4.5	4.5	38.651	0	5.9701	130920000	16	23.1795	NaN	22.8263	27.7717	28.8549	27.913
ACA1_045410-t26_1-p1	ACA1_045410-t26_1-p1 | transcript=ACA1_045410-t26_1 | gene=ACA1_045410 | organism=Acanthamoeba_castellanii_str._Neff | gene_product=acetyltransferase, putative | transcript_product=acetyltransferase, putative | location=KB007952:137466-138628(+) | protein_	-1.18771	0.286574800892825	-0.248184204101563	26.3362	26.3898	100	3	26.088	25.8179	100	3	7	7	7	47.4	47.4	47.4	26.238	0	111.1	3619200000	92	26.3898	26.4932	26.1255	NaN	NaN	24.8943
ACA1_045700-t26_1-p1	ACA1_045700-t26_1-p1 | transcript=ACA1_045700-t26_1 | gene=ACA1_045700 | organism=Acanthamoeba_castellanii_str._Neff | gene_product=alcohol dehydrogenase GroESlike domain containing protein | transcript_product=alcohol dehydrogenase GroESlike domain contai	1.55736	0.785591488905589	0.639103571573894	26.1005	26.1744	100	3	26.7396	26.5538	100	3	14	14	14	55.6	55.6	55.6	40.115	0	182.46	7619900000	213	26.1744	26.1887	25.9384	25.8153	26.4249	26.0982
ACA1_045720-t26_1-p1	ACA1_045720-t26_1-p1 | transcript=ACA1_045720-t26_1 | gene=ACA1_045720 | organism=Acanthamoeba_castellanii_str._Neff | gene_product=xanthine dehydrogenase | transcript_product=xanthine dehydrogenase | location=KB007952:182978-188103(+) | protein_length=111	1.74369	1.1151628534986	0.802147547403973	26.9157	26.9718	100	3	27.7178	27.5135	100	3	30	30	24	39.3	39.3	32.3	121.75	0	249.79	18645000000	400	27.0329	26.9718	26.7424	24.6457	25.5365	25.1187
ACA1_045930-t26_1-p1	ACA1_045930-t26_1-p1 | transcript=ACA1_045930-t26_1 | gene=ACA1_045930 | organism=Acanthamoeba_castellanii_str._Neff | gene_product=hypothetical protein | transcript_product=hypothetical protein | location=KB007894:1799-2922(+) | protein_length=346 | seque	NaN	0	NaN	24.4232	24.4232	66.6667	2	NaN	NaN	0	0	4	4	4	23.7	23.7	23.7	39.881	0	4.4148	288470000	8	24.4911	NaN	24.3553	NaN	NaN	NaN
ACA1_046050-t26_1-p1	ACA1_046050-t26_1-p1 | transcript=ACA1_046050-t26_1 | gene=ACA1_046050 | organism=Acanthamoeba_castellanii_str._Neff | gene_product=LIM domain containing protein | transcript_product=LIM domain containing protein | location=KB007894:35366-36424(-) | protei	-3.38693	2.44201314353776	-1.75997988382975	26.9063	26.8985	100	3	25.1463	24.9026	100	3	16	16	16	60.9	60.9	60.9	25.426	0	71.789	5024600000	134	26.9317	26.8887	26.8985	26.5873	27.2832	26.6923
ACA1_046090-t26_1-p1	ACA1_046090-t26_1-p1 | transcript=ACA1_046090-t26_1 | gene=ACA1_046090 | organism=Acanthamoeba_castellanii_str._Neff | gene_product=DOCK family protein | transcript_product=DOCK family protein | location=KB007894:42501-51604(+) | protein_length=1689 | sequ	-1.04009	0.0490829036048694	-0.0567092895507813	26.271	26.2109	100	3	26.2143	25.8917	100	3	28	28	28	22.4	22.4	22.4	190.31	0	92.721	4913800000	158	26.4134	26.1886	26.2109	24.4585	25.5148	24.1061
ACA1_046130-t26_1-p1	ACA1_046130-t26_1-p1 | transcript=ACA1_046130-t26_1 | gene=ACA1_046130 | organism=Acanthamoeba_castellanii_str._Neff | gene_product=cytochrome p450 superfamily protein | transcript_product=cytochrome p450 superfamily protein | location=KB007894:56443-58908	-1.08086	0.0680678154575525	-0.112181345621746	24.2986	24.3067	100	3	24.1864	24.2114	100	3	9	9	9	27.7	27.7	27.7	49.477	0	15.922	889830000	33	24.6413	24.3067	23.9478	25.6848	26.2758	25.7849
ACA1_046150-t26_1-p1	ACA1_046150-t26_1-p1 | transcript=ACA1_046150-t26_1 | gene=ACA1_046150 | organism=Acanthamoeba_castellanii_str._Neff | gene_product=cactin, putative | transcript_product=cactin, putative | location=KB007894:61082-63002(-) | protein_length=607 | sequence_SO	2.0429	1.19889061872542	1.03061676025391	25.2677	25.2799	100	3	26.2984	26.0754	100	3	15	15	15	29.2	29.2	29.2	72.233	0	50.027	2446500000	120	25.4152	25.2799	25.1082	25.8622	26.7828	25.9432
ACA1_046160-t26_1-p1	ACA1_046160-t26_1-p1 | transcript=ACA1_046160-t26_1 | gene=ACA1_046160 | organism=Acanthamoeba_castellanii_str._Neff | gene_product=myosin-1, putative | transcript_product=myosin-1, putative | location=KB007894:63621-72379(+) | protein_length=1650 | sequen	1.60447	2.22281248572217	0.682093302408855	27.6218	27.6658	100	3	28.3039	28.3043	100	3	6	3	3	5.2	2.4	2.4	185.07	0.00022287	3.4237	2916500000	15	27.6658	27.6923	27.5073	27.6585	28.6186	27.7502
ACA1_046390-t26_1-p1	ACA1_046390-t26_1-p1 | transcript=ACA1_046390-t26_1 | gene=ACA1_046390 | organism=Acanthamoeba_castellanii_str._Neff | gene_product=hypothetical protein | transcript_product=hypothetical protein | location=KB007894:84074-92059(-) | protein_length=1970 | se	NaN	NaN	NaN	NaN	NaN	0	0	NaN	NaN	0	0	5	5	5	3.2	3.2	3.2	218.27	0	5.6307	102830000	11	NaN	NaN	NaN	NaN	NaN	NaN
ACA1_046420-t26_1-p1	ACA1_046420-t26_1-p1 | transcript=ACA1_046420-t26_1 | gene=ACA1_046420 | organism=Acanthamoeba_castellanii_str._Neff | gene_product=Importin beta domain containing protein | transcript_product=Importin beta domain containing protein | location=KB007894:976	1.36264	0.409924952634371	0.446400324503582	25.8614	25.9085	100	3	26.3078	26.0847	100	3	8	8	8	11.7	11.7	11.7	106.42	0	17.684	2604200000	80	26.1436	25.9085	25.532	25.7297	26.9328	25.9244
ACA1_046460-t26_1-p1	ACA1_046460-t26_1-p1 | transcript=ACA1_046460-t26_1 | gene=ACA1_046460 | organism=Acanthamoeba_castellanii_str._Neff | gene_product=ABC2 type transporter superfamily protein | transcript_product=ABC2 type transporter superfamily protein | location=KB007894	NaN	0	NaN	25.0883	25.0705	100	3	NaN	NaN	0	0	6	6	4	4	4	3.2	158.07	0	8.772	423420000	26	24.7877	25.4067	25.0705	NaN	NaN	NaN
ACA1_046470-t26_1-p1	ACA1_046470-t26_1-p1 | transcript=ACA1_046470-t26_1 | gene=ACA1_046470 | organism=Acanthamoeba_castellanii_str._Neff | gene_product=phosphoribosylaminoimidazolecarboxamide formyltransferase/IMP | transcript_product=phosphoribosylaminoimidazolecarboxamide f	-1.39048	0.596178342109448	-0.475584665934242	29.0796	29.0866	100	3	28.604	28.3529	100	3	29	29	29	76	76	76	56.13	0	323.31	40134000000	493	29.1834	29.0866	28.9688	NaN	NaN	24.5723
ACA1_046550-t26_1-p1	ACA1_046550-t26_1-p1 | transcript=ACA1_046550-t26_1 | gene=ACA1_046550 | organism=Acanthamoeba_castellanii_str._Neff | gene_product=ATPase, AAA domain containing protein | transcript_product=ATPase, AAA domain containing protein | location=KB007894:137392-	1.93027	1.78770372502138	0.948806126912434	25.0443	25.1507	100	3	25.9931	26.0282	100	3	16	5	5	33.2	12.4	12.4	68.942	0	9.5892	895550000	47	25.2594	24.7229	25.1507	28.0287	28.6619	27.906
ACA1_046590-t26_1-p1	ACA1_046590-t26_1-p1 | transcript=ACA1_046590-t26_1 | gene=ACA1_046590 | organism=Acanthamoeba_castellanii_str._Neff | gene_product=enoylCoA hydratase/isomerase, putative | transcript_product=enoylCoA hydratase/isomerase, putative | location=KB007894:14860	6.79626	3.14487919399873	2.76474126180013	24.8511	24.7835	100	3	27.6158	27.532	100	3	8	8	8	35.5	35.5	35.5	26.205	0	194.21	5636500000	83	24.7835	25.012	24.7578	27.0967	28.291	27.7296
ACA1_046600-t26_1-p1	ACA1_046600-t26_1-p1 | transcript=ACA1_046600-t26_1 | gene=ACA1_046600 | organism=Acanthamoeba_castellanii_str._Neff | gene_product=dihydrofolate reductase | transcript_product=dihydrofolate reductase | location=KB007894:150051-151459(+) | protein_length=2	1.57844	0	0.658502578735352	NaN	NaN	33.3333	1	25.439	25.2277	100	3	5	5	5	30.6	30.6	30.6	26.5	0	25.254	609000000	29	24.7805	NaN	NaN	NaN	25.6612	24.3635
ACA1_046660-t26_1-p1	ACA1_046660-t26_1-p1 | transcript=ACA1_046660-t26_1 | gene=ACA1_046660 | organism=Acanthamoeba_castellanii_str._Neff | gene_product=valine-tRNA ligase | transcript_product=valine-tRNA ligase | location=KB007894:161994-167520(+) | protein_length=1034 | sequ	1.91908	1.29158369359064	0.940418243408203	25.0957	25.1722	100	3	26.0361	25.8671	100	3	23	23	23	29.8	29.8	29.8	117.73	0	81.617	3987500000	178	25.1722	25.2135	24.9015	27.8965	28.995	27.9661
ACA1_046680-t26_1-p1	ACA1_046680-t26_1-p1 | transcript=ACA1_046680-t26_1 | gene=ACA1_046680 | organism=Acanthamoeba_castellanii_str._Neff | gene_product=hypothetical protein | transcript_product=hypothetical protein | location=KB007894:168613-169585(-) | protein_length=197 | s	1.81696	0.903534962751389	0.861523310343426	24.7915	24.8458	100	3	25.653	25.3257	100	3	4	4	4	24.4	24.4	24.4	22.506	0	7.3694	925820000	27	24.8458	24.9593	24.5694	25.3697	26.5406	25.5454
ACA1_046700-t26_1-p1	ACA1_046700-t26_1-p1 | transcript=ACA1_046700-t26_1 | gene=ACA1_046700 | organism=Acanthamoeba_castellanii_str._Neff | gene_product=translocase of inner mitochondrial membrane 17, putative | transcript_product=translocase of inner mitochondrial membrane 17	-1.04126	0.0606426448924786	-0.0583260854085275	28.2506	28.2929	100	3	28.1922	27.9602	100	3	5	5	5	43.6	43.6	43.6	24.188	0	153.03	6833800000	60	28.2929	28.346	28.1129	NaN	NaN	28.3318
ACA1_046730-t26_1-p1	ACA1_046730-t26_1-p1 | transcript=ACA1_046730-t26_1 | gene=ACA1_046730 | organism=Acanthamoeba_castellanii_str._Neff | gene_product=SPRY domain containing protein | transcript_product=SPRY domain containing protein | location=KB007894:174714-178289(-) | pr	1.52442	0.739410798913604	0.608258565266929	25.9446	25.9602	100	3	26.5528	26.3442	100	3	10	10	10	19.2	19.2	19.2	70.955	0	57.785	2345800000	80	26.0322	25.9602	25.8413	NaN	NaN	25.2944
ACA1_048050-t26_1-p1	ACA1_048050-t26_1-p1 | transcript=ACA1_048050-t26_1 | gene=ACA1_048050 | organism=Acanthamoeba_castellanii_str._Neff | gene_product=hypothetical protein | transcript_product=hypothetical protein | location=KB008164:5403-5696(-) | protein_length=97 | sequen	2.06083	1.7420103372137	1.04322497049968	27.5522	27.5575	100	3	28.5954	28.382	100	3	2	2	2	32	32	32	10.911	0	53.221	5437500000	77	27.5575	27.5621	27.537	27.4917	28.3795	27.6008
ACA1_048060-t26_1-p1	ACA1_048060-t26_1-p1 | transcript=ACA1_048060-t26_1 | gene=ACA1_048060 | organism=Acanthamoeba_castellanii_str._Neff | gene_product=Vps51/Vps67 protein | transcript_product=Vps51/Vps67 protein | location=KB008164:5921-11353(-) | protein_length=1093 | seque	1.4013	0.426517032717747	0.486770629882813	24.3519	24.3805	100	3	24.8386	24.7408	100	3	15	15	15	21.5	21.5	21.5	119.86	0	40.761	1123300000	77	24.3805	24.4303	24.2449	24.5446	NaN	24.7328
ACA1_048080-t26_1-p1	ACA1_048080-t26_1-p1 | transcript=ACA1_048080-t26_1 | gene=ACA1_048080 | organism=Acanthamoeba_castellanii_str._Neff | gene_product=RNA binding protein, putative | transcript_product=RNA binding protein, putative | location=KB008164:14115-17794(-) | protei	2.60817	1.55678466479483	1.38304011027018	25.2734	25.2046	100	3	26.6564	26.4823	100	3	15	15	15	25.1	25.1	25.1	94.436	0	49.608	2996100000	85	25.4886	25.2046	25.1269	25.4565	26.551	25.1567
ACA1_048090-t26_1-p1	ACA1_048090-t26_1-p1 | transcript=ACA1_048090-t26_1 | gene=ACA1_048090 | organism=Acanthamoeba_castellanii_str._Neff | gene_product=hypothetical protein | transcript_product=hypothetical protein | location=KB008164:18458-19451(+) | protein_length=225 | seq	1.51019	0.867944885859391	0.59473164876302	26.8307	26.8653	100	3	27.4255	27.2379	100	3	2	2	2	14.2	14.2	14.2	23.81	0	28.378	2111900000	47	26.9872	26.6398	26.8653	27.4518	28.7335	27.6897
ACA1_048110-t26_1-p1	ACA1_048110-t26_1-p1 | transcript=ACA1_048110-t26_1 | gene=ACA1_048110 | organism=Acanthamoeba_castellanii_str._Neff | gene_product=serine carboxypeptidase s28 protein | transcript_product=serine carboxypeptidase s28 protein | location=KB008164:21741-24764	-2.877	1.84789624217601	-1.52456410725911	26.8973	26.8582	100	3	25.3728	25.2994	100	3	3	3	2	7.8	7.8	5.7	63.307	0	126.54	1700200000	35	27.1299	26.8582	26.704	25.244	NaN	25.1259
ACA1_048150-t26_1-p1	ACA1_048150-t26_1-p1 | transcript=ACA1_048150-t26_1 | gene=ACA1_048150 | organism=Acanthamoeba_castellanii_str._Neff | gene_product=hypothetical protein | transcript_product=hypothetical protein | location=KB008164:33727-39349(+) | protein_length=1281 | se	1.13444	0.226693921002493	0.181975682576496	26.5123	26.6498	100	3	26.6943	26.4493	100	3	13	13	13	14.7	14.7	14.7	141.08	0	19.363	3145600000	71	26.6498	26.6971	26.19	24.0164	25.1494	23.7905
ACA1_048170-t26_1-p1	ACA1_048170-t26_1-p1 | transcript=ACA1_048170-t26_1 | gene=ACA1_048170 | organism=Acanthamoeba_castellanii_str._Neff | gene_product=hydroxymethylglutarylCoA synthase | transcript_product=hydroxymethylglutarylCoA synthase | location=KB008164:42210-44569(-)	1.50175	0.781378739047703	0.586644490559898	30.8383	30.8383	100	3	31.4249	31.2265	100	3	29	29	29	64.9	64.9	64.9	55.979	0	323.31	152440000000	584	30.922	30.8383	30.7546	25.1705	26.3276	25.1383
ACA1_048190-t26_1-p1	ACA1_048190-t26_1-p1 | transcript=ACA1_048190-t26_1 | gene=ACA1_048190 | organism=Acanthamoeba_castellanii_str._Neff | gene_product=unspecified product | transcript_product=unspecified product | location=KB008164:50725-54363(+) | protein_length=1212 | sequ	1.59304	0.795655377779638	0.671778996785481	25.7954	25.8022	100	3	26.4672	26.1814	100	3	6	6	6	5	5	5	130.97	0	17.479	2345600000	76	25.9892	25.8022	25.5948	24.8446	25.0779	24.8776
ACA1_048200-t26_1-p1	ACA1_048200-t26_1-p1 | transcript=ACA1_048200-t26_1 | gene=ACA1_048200 | organism=Acanthamoeba_castellanii_str._Neff | gene_product=proteasome endopeptidase subunit, putative | transcript_product=proteasome endopeptidase subunit, putative | location=KB0081	1.26155	0.536847804730769	0.335196177164711	27.4112	27.4321	100	3	27.7464	27.5717	100	3	12	12	12	54.2	54.2	54.2	30.655	0	323.31	11530000000	201	27.4321	27.4391	27.3624	25.2647	25.9992	25.2569
ACA1_048210-t26_1-p1	ACA1_048210-t26_1-p1 | transcript=ACA1_048210-t26_1 | gene=ACA1_048210 | organism=Acanthamoeba_castellanii_str._Neff | gene_product=ribosomal protein S5, putative | transcript_product=ribosomal protein S5, putative | location=KB008164:56515-57351(+) | prot	-1.36777	0.518987942112744	-0.45182991027832	31.0833	31.1551	100	3	30.6314	30.3803	100	3	15	15	15	54.3	54.3	54.3	27.129	0	323.31	117030000000	535	31.1551	31.1817	30.913	27.7394	28.8893	27.8677
ACA1_048220-t26_1-p1	ACA1_048220-t26_1-p1 | transcript=ACA1_048220-t26_1 | gene=ACA1_048220 | organism=Acanthamoeba_castellanii_str._Neff | gene_product=hypothetical protein | transcript_product=hypothetical protein | location=KB008164:57751-58311(-) | protein_length=186 | seq	1.12392	0	0.168533325195313	NaN	NaN	33.3333	1	NaN	NaN	33.3333	1	2	2	2	5.4	5.4	5.4	19.898	0.0046756	1.7754	405180000	10	24.5487	NaN	NaN	29.0543	29.9578	29.2611
ACA1_048250-t26_1-p1	ACA1_048250-t26_1-p1 | transcript=ACA1_048250-t26_1 | gene=ACA1_048250 | organism=Acanthamoeba_castellanii_str._Neff | gene_product=RhoGAP domain containing protein | transcript_product=RhoGAP domain containing protein | location=KB008164:65451-69711(+) |	1.89702	1.28251217473421	0.923733393351235	28.1173	28.1178	100	3	29.041	28.8356	100	3	33	33	33	42.3	42.3	42.3	89.63	0	323.31	25833000000	348	28.1907	28.1178	28.0433	26.837	27.7821	26.9393
ACA1_048370-t26_1-p1	ACA1_048370-t26_1-p1 | transcript=ACA1_048370-t26_1 | gene=ACA1_048370 | organism=Acanthamoeba_castellanii_str._Neff | gene_product=GTPaseactivator protein | transcript_product=GTPaseactivator protein | location=KB008164:71218-74708(+) | protein_length=771	-1.24045	0.28963329751238	-0.310859044392902	24.9748	25.03	100	3	24.6639	24.2681	100	3	4	4	4	5.4	5.4	5.4	82.577	0	3.8502	793010000	29	25.0384	25.03	24.856	24.5294	25.374	24.9426
ACA1_048380-t26_1-p1	ACA1_048380-t26_1-p1 | transcript=ACA1_048380-t26_1 | gene=ACA1_048380 | organism=Acanthamoeba_castellanii_str._Neff | gene_product=hypothetical protein | transcript_product=hypothetical protein | location=KB008164:74168-75362(-) | protein_length=232 | seq	1.25588	0.292622618551911	0.328702290852867	25.3232	25.3807	100	3	25.6519	25.2819	100	3	6	4	4	24.1	19	19	26.313	0	7.7493	961940000	26	25.3807	25.5057	25.0833	27.2037	27.9557	27.4685
ACA1_048400-t26_1-p1	ACA1_048400-t26_1-p1 | transcript=ACA1_048400-t26_1 | gene=ACA1_048400 | organism=Acanthamoeba_castellanii_str._Neff | gene_product=rieske [2fe2s] domain containing protein | transcript_product=rieske [2fe2s] domain containing protein | location=KB008164:7	3.23572	1.56781103718565	1.69408861796061	25.042	25.1268	100	3	26.7361	26.5617	100	3	11	11	11	26	26	26	54.89	0	20.142	1267100000	52	25.1268	25.4369	24.5623	27.3939	28.8361	27.8407
ACA1_048410-t26_1-p1	ACA1_048410-t26_1-p1 | transcript=ACA1_048410-t26_1 | gene=ACA1_048410 | organism=Acanthamoeba_castellanii_str._Neff | gene_product=AcylCoA oxidase | transcript_product=AcylCoA oxidase | location=KB008164:79872-83141(+) | protein_length=650 | sequence_SO=s	7.70135	2.7560117241256	2.94511222839355	26.1443	26.1308	100	3	29.0894	28.8505	100	3	29	29	29	50.9	50.9	50.9	73.552	0	323.31	19622000000	288	26.1181	26.1839	26.1308	25.3419	26.2561	26.1477
ACA1_048460-t26_1-p1	ACA1_048460-t26_1-p1 | transcript=ACA1_048460-t26_1 | gene=ACA1_048460 | organism=Acanthamoeba_castellanii_str._Neff | gene_product=unspecified product | transcript_product=unspecified product | location=KB008164:99723-103617(+) | protein_length=1298 | seq	1.74526	0.710661526080876	0.803445816040039	24.2969	24.2969	66.6667	2	25.1003	25.1187	100	3	3	3	3	2.4	2.4	2.4	140.68	0	4.1995	339080000	21	24.7669	23.8268	NaN	27.0521	28.0033	27.2958
ACA1_048470-t26_1-p1	ACA1_048470-t26_1-p1 | transcript=ACA1_048470-t26_1 | gene=ACA1_048470 | organism=Acanthamoeba_castellanii_str._Neff | gene_product=HECTdomain (ubiquitin-transferase) domain containing protein | transcript_product=HECTdomain (ubiquitin-transferase) domain	NaN	NaN	NaN	NaN	NaN	0	0	NaN	NaN	0	0	4	4	4	1.4	1.4	1.4	356.85	0.0024164	2.1384	1482200000	6	NaN	NaN	NaN	NaN	NaN	NaN
ACA1_048490-t26_1-p1	ACA1_048490-t26_1-p1 | transcript=ACA1_048490-t26_1 | gene=ACA1_048490 | organism=Acanthamoeba_castellanii_str._Neff | gene_product=alphaCOP, putative | transcript_product=alphaCOP, putative | location=KB008164:123085-127280(+) | protein_length=1217 | sequ	1.72485	0.978539679015851	0.786474227905273	27.9661	27.9923	100	3	28.7526	28.506	100	3	49	49	49	50.3	50.3	50.3	136.08	0	323.31	39687000000	733	28.0662	27.9923	27.8398	26.7744	27.9576	26.9984
ACA1_048530-t26_1-p1	ACA1_048530-t26_1-p1 | transcript=ACA1_048530-t26_1 | gene=ACA1_048530 | organism=Acanthamoeba_castellanii_str._Neff | gene_product=copper/zinc superoxide dismutase | transcript_product=copper/zinc superoxide dismutase | location=KB008164:138751-139369(+)	-1.16472	0.293172114757243	-0.219985326131187	29.024	29.0847	100	3	28.804	28.6895	100	3	7	7	7	58	58	58	16.319	0	219.93	27616000000	207	29.2103	29.0847	28.7769	24.9185	26.5113	25.1044
ACA1_048550-t26_1-p1	ACA1_048550-t26_1-p1 | transcript=ACA1_048550-t26_1 | gene=ACA1_048550 | organism=Acanthamoeba_castellanii_str._Neff | gene_product=tetratricopeptide repeat domain containing protein | transcript_product=tetratricopeptide repeat domain containing protein |	1.41782	0.53861126706591	0.503678003946941	25.8387	25.931	100	3	26.3424	26.0722	100	3	15	15	15	17.9	17.9	17.9	136.31	0	31.006	3505300000	91	25.931	26.0222	25.5628	28.5479	29.9466	28.7349
ACA1_048560-t26_1-p1	ACA1_048560-t26_1-p1 | transcript=ACA1_048560-t26_1 | gene=ACA1_048560 | organism=Acanthamoeba_castellanii_str._Neff | gene_product=glutaredoxin, putative | transcript_product=glutaredoxin, putative | location=KB008164:147299-148847(+) | protein_length=341	1.71463	1.28117279568793	0.777899424235027	26.1581	26.2978	100	3	26.936	26.9006	100	3	11	11	11	37	37	37	36.782	0	16.587	3623200000	80	26.3351	26.2978	25.8415	28.9772	30.3212	29.2446
ACA1_048630-t26_1-p1	ACA1_048630-t26_1-p1 | transcript=ACA1_048630-t26_1 | gene=ACA1_048630 | organism=Acanthamoeba_castellanii_str._Neff | gene_product=HECTdomain (ubiquitin-transferase) domain containing protein | transcript_product=HECTdomain (ubiquitin-transferase) domain	1.82485	1.09255515166574	0.867781321207683	24.8561	24.8508	100	3	25.7239	25.394	100	3	30	30	30	9.9	9.9	9.9	423.84	0	53.912	4371300000	170	25.0003	24.8508	24.7172	28.1997	29.1961	28.2142
ACA1_048650-t26_1-p1	ACA1_048650-t26_1-p1 | transcript=ACA1_048650-t26_1 | gene=ACA1_048650 | organism=Acanthamoeba_castellanii_str._Neff | gene_product=Hsp40, putative | transcript_product=Hsp40, putative | location=KB008164:187793-190472(+) | protein_length=545 | sequence_SO	1.70001	0.932168262409272	0.765543619791668	26.7604	26.6998	100	3	27.526	27.3099	100	3	14	14	14	31	31	31	61.222	0	145.48	11606000000	145	26.943	26.6998	26.6385	27.0735	28.2898	27.3259
ACA1_048880-t26_1-p1	ACA1_048880-t26_1-p1 | transcript=ACA1_048880-t26_1 | gene=ACA1_048880 | organism=Acanthamoeba_castellanii_str._Neff | gene_product=LIM domain containing protein | transcript_product=LIM domain containing protein | location=KB007795:8171-11306(+) | protein	NaN	0	NaN	24.9642	24.9642	66.6667	2	NaN	NaN	0	0	4	4	4	6.7	6.7	6.7	92.402	0.0063279	1.6549	223880000	9	24.3823	25.5462	NaN	NaN	25.8088	25.4681
ACA1_208250-t26_1-p1;ACA1_049210-t26_1-p1	ACA1_208250-t26_1-p1 | transcript=ACA1_208250-t26_1 | gene=ACA1_208250 | organism=Acanthamoeba_castellanii_str._Neff | gene_product=phosducin subfamily protein | transcript_product=phosducin subfamily protein | location=KB007966:144032-145398(-) | protein_	-1.64756	1.14626845090367	-0.720328013102211	25.1887	25.3111	100	3	24.4684	24.2977	100	3	8	8	8	53.9	53.9	53.9	27.54	0	164.98	1543200000	65	25.3111	25.4148	24.8402	25.0186	26.1629	24.9845
ACA1_208270-t26_1-p1;ACA1_049320-t26_1-p1	ACA1_208270-t26_1-p1 | transcript=ACA1_208270-t26_1 | gene=ACA1_208270 | organism=Acanthamoeba_castellanii_str._Neff | gene_product=NADH dehydrogenase, putative | transcript_product=NADH dehydrogenase, putative | location=KB007966:149792-150464(-) | protei	1.36788	1.18888718830234	0.451946258544922	26.2444	26.2663	100	3	26.6963	26.7112	100	3	6	6	6	67	67	67	12.6	0	61.696	3608200000	110	26.2663	26.508	25.9588	25.8304	26.8221	25.9628
ACA1_049990-t26_1-p1	ACA1_049990-t26_1-p1 | transcript=ACA1_049990-t26_1 | gene=ACA1_049990 | organism=Acanthamoeba_castellanii_str._Neff | gene_product=aldehyde dehydrogenase (NAD) family superfamily protein | transcript_product=aldehyde dehydrogenase (NAD) family superfamily	3.09646	2.16622460655479	1.63061841328939	28.5834	28.5778	100	3	30.214	29.9979	100	3	21	21	21	63.1	63.1	63.1	55.195	0	323.31	53739000000	452	28.6504	28.5778	28.5221	31.181	32.297	31.4281
ACA1_050130-t26_1-p1	ACA1_050130-t26_1-p1 | transcript=ACA1_050130-t26_1 | gene=ACA1_050130 | organism=Acanthamoeba_castellanii_str._Neff | gene_product=hypothetical protein | transcript_product=hypothetical protein | location=KB007928:35909-37718(+) | protein_length=308 | seq	-1.07443	0.0789045950046437	-0.103572845458984	24.6519	24.7522	100	3	24.5484	24.316	100	3	6	6	6	24	24	24	35.679	0	7.7946	649550000	19	24.7522	24.9492	24.2544	27.9389	28.3394	27.4977
ACA1_050140-t26_1-p1	ACA1_050140-t26_1-p1 | transcript=ACA1_050140-t26_1 | gene=ACA1_050140 | organism=Acanthamoeba_castellanii_str._Neff | gene_product=isopentenyldiphosphate delta-isomerase | transcript_product=isopentenyldiphosphate delta-isomerase | location=KB007928:37807	-1.16372	0	-0.218747456868488	23.6866	23.8061	100	3	NaN	NaN	33.3333	1	4	4	4	8.3	8.3	8.3	68.766	0	5.7333	254160000	30	23.8061	23.4165	23.8373	NaN	23.8401	23.6426
ACA1_050180-t26_1-p1	ACA1_050180-t26_1-p1 | transcript=ACA1_050180-t26_1 | gene=ACA1_050180 | organism=Acanthamoeba_castellanii_str._Neff | gene_product=oxidoreductase, aldo/keto reductase, putative | transcript_product=oxidoreductase, aldo/keto reductase, putative | location=	-2.73499	2.68348893327353	-1.45153299967448	30.5556	30.6058	100	3	29.104	29.005	100	3	16	16	13	50.6	50.6	45.8	34.283	0	323.31	54592000000	294	30.6058	30.616	30.4449	24.4449	NaN	23.7886
ACA1_050340-t26_1-p1	ACA1_050340-t26_1-p1 | transcript=ACA1_050340-t26_1 | gene=ACA1_050340 | organism=Acanthamoeba_castellanii_str._Neff | gene_product=K+ channel tetramerisation subfamily protein | transcript_product=K+ channel tetramerisation subfamily protein | location=KB	NaN	0	NaN	24.122	24.122	66.6667	2	NaN	NaN	0	0	2	2	2	2.2	2.2	2.2	128.98	0	7.6523	217130000	13	24.0397	24.2043	NaN	25.4832	25.8107	24.8718
ACA1_050350-t26_1-p1	ACA1_050350-t26_1-p1 | transcript=ACA1_050350-t26_1 | gene=ACA1_050350 | organism=Acanthamoeba_castellanii_str._Neff | gene_product=major facilitator family transporter, putative | transcript_product=major facilitator family transporter, putative | locatio	NaN	0	NaN	NaN	NaN	0	0	25.6385	25.6385	66.6667	2	2	2	2	6.7	6.7	6.7	62.374	0	28.612	244330000	13	NaN	NaN	NaN	NaN	NaN	NaN
ACA1_050360-t26_1-p1	ACA1_050360-t26_1-p1 | transcript=ACA1_050360-t26_1 | gene=ACA1_050360 | organism=Acanthamoeba_castellanii_str._Neff | gene_product=2,3bisphosphoglycerate-independent phosphoglycerate mutase-like protein | transcript_product=2,3bisphosphoglycerate-independ	-1.3502	1.04662300604972	-0.433177947998047	26.6147	26.5772	100	3	26.1816	26.046	100	3	12	12	12	35.4	35.4	35.4	45.385	0	49.391	3222200000	119	26.7858	26.4813	26.5772	27.6845	28.7919	27.8548
ACA1_050400-t26_1-p1	ACA1_050400-t26_1-p1 | transcript=ACA1_050400-t26_1 | gene=ACA1_050400 | organism=Acanthamoeba_castellanii_str._Neff | gene_product=cyst specific protein, putative | transcript_product=cyst specific protein, putative | location=KB007928:85931-86636(+) | pr	4.05332	1.73326247357644	2.019105275472	28.7535	28.7165	100	3	30.7726	30.4632	100	3	6	6	6	47.5	47.5	47.5	18.266	0	81.811	41945000000	222	28.7165	29.0708	28.4732	26.9668	28.1404	27.2129
ACA1_050450-t26_1-p1	ACA1_050450-t26_1-p1 | transcript=ACA1_050450-t26_1 | gene=ACA1_050450 | organism=Acanthamoeba_castellanii_str._Neff | gene_product=LIM domain containing protein | transcript_product=LIM domain containing protein | location=KB007928:91706-92327(+) | protei	1.01124	0.0179989131172703	0.0161279042561873	25.5164	25.5002	100	3	25.5325	25.3492	100	3	2	2	2	18.1	18.1	18.1	13.15	0	28.622	816550000	14	25.5675	25.4813	25.5002	28.7578	29.9525	28.947
ACA1_050490-t26_1-p1	ACA1_050490-t26_1-p1 | transcript=ACA1_050490-t26_1 | gene=ACA1_050490 | organism=Acanthamoeba_castellanii_str._Neff | gene_product=Cation binding subfamily protein | transcript_product=Cation binding subfamily protein | location=KB007928:105203-106263(-)	NaN	0	NaN	NaN	NaN	0	0	25.3886	25.4832	100	3	4	4	4	24.1	24.1	24.1	23.567	0	25.683	509350000	11	NaN	NaN	NaN	NaN	NaN	NaN
ACA1_050510-t26_1-p1	ACA1_050510-t26_1-p1 | transcript=ACA1_050510-t26_1 | gene=ACA1_050510 | organism=Acanthamoeba_castellanii_str._Neff | gene_product=thioesterase family protein | transcript_product=thioesterase family protein | location=KB007928:109122-109979(+) | protein_	2.36037	1.64461966368844	1.23901430765788	25.8933	25.8828	100	3	27.1323	26.9328	100	3	7	7	7	56.5	56.5	56.5	20.523	0	27.376	3760200000	99	25.8687	25.9284	25.8828	25.2565	26.1982	25.5209
ACA1_050520-t26_1-p1	ACA1_050520-t26_1-p1 | transcript=ACA1_050520-t26_1 | gene=ACA1_050520 | organism=Acanthamoeba_castellanii_str._Neff | gene_product=secreted protein, putative | transcript_product=secreted protein, putative | location=KB007928:110225-112573(+) | protein_le	1.60417	1.14244522901057	0.681828180948891	25.9057	25.8961	100	3	26.5875	26.4407	100	3	6	6	6	18.4	18.4	18.4	45.197	0	45.294	2096900000	52	25.9764	25.8961	25.8447	27.4463	28.5104	27.6222
ACA1_050630-t26_1-p1;AEF hand domain containing protein	ACA1_050630-t26_1-p1 | transcript=ACA1_050630-t26_1 | gene=ACA1_050630 | organism=Acanthamoeba_castellanii_str._Neff | gene_product=hypothetical protein | transcript_product=hypothetical protein | location=KB008112:2364-3333(-) | protein_length=199 | seque	9.27218	2.39899908839714	3.21290874481201	24.6041	24.6041	66.6667	2	27.817	27.7179	100	3	6	6	6	45.7	45.7	45.7	22.596	0	20.593	1753800000	38	24.5982	NaN	24.61	30.4537	31.431	30.828
ACA1_225950-t26_1-p1;ACA1_050760-t26_1-p1	ACA1_225950-t26_1-p1 | transcript=ACA1_225950-t26_1 | gene=ACA1_225950 | organism=Acanthamoeba_castellanii_str._Neff | gene_product=thiamine pyrophosphokinase | transcript_product=thiamine pyrophosphokinase | location=KB007901:28507-30193(-) | protein_leng	1.45721	1.87118236087802	0.54320462544759	24.3202	24.3235	100	3	24.8634	24.96	100	3	4	4	4	15.8	15.8	15.8	45.43	0	11.701	630940000	57	24.3235	24.2352	24.402	25.6174	26.9612	25.9351
ACA1_050870-t26_1-p1	ACA1_050870-t26_1-p1 | transcript=ACA1_050870-t26_1 | gene=ACA1_050870 | organism=Acanthamoeba_castellanii_str._Neff | gene_product=RNA recognition motif domain containing protein | transcript_product=RNA recognition motif domain containing protein | locat	1.81948	1.21827935170676	0.863529205322266	25.7631	25.6862	100	3	26.6266	26.4066	100	3	5	5	5	47.7	47.7	47.7	14.261	0	13.792	2249800000	74	25.9903	25.6127	25.6862	26.2704	27.4033	26.502
ACA1_051480-t26_1-p1	ACA1_051480-t26_1-p1 | transcript=ACA1_051480-t26_1 | gene=ACA1_051480 | organism=Acanthamoeba_castellanii_str._Neff | gene_product=unspecified product | transcript_product=unspecified product | location=KB008040:19326-21446(-) | protein_length=706 | seque	-2.13188	1.89554827222907	-1.09212493896484	26.679	26.6139	100	3	25.5869	25.4572	100	3	5	4	4	8.2	6.7	6.7	76.735	0	12.16	1708200000	57	26.6126	26.8107	26.6139	23.7149	24.7572	24.8764
ACA1_051490-t26_1-p1	ACA1_051490-t26_1-p1 | transcript=ACA1_051490-t26_1 | gene=ACA1_051490 | organism=Acanthamoeba_castellanii_str._Neff | gene_product=Cysteine proteinase 5, putative | transcript_product=Cysteine proteinase 5, putative | location=KB008040:21739-22860(-) | pr	-5.29537	2.82386473650769	-2.40473047892253	28.2411	28.2267	100	3	25.8363	25.7045	100	3	7	7	6	25.8	25.8	22.4	35.978	0	323.31	7227800000	156	28.3915	28.2267	28.1051	22.4379	NaN	21.7786
ACA1_051510-t26_1-p1	ACA1_051510-t26_1-p1 | transcript=ACA1_051510-t26_1 | gene=ACA1_051510 | organism=Acanthamoeba_castellanii_str._Neff | gene_product=MYND finger domain containing protein | transcript_product=MYND finger domain containing protein | location=KB008040:25692-2	NaN	0	NaN	NaN	NaN	33.3333	1	NaN	NaN	0	0	3	3	3	17.5	17.5	17.5	27.449	0.00022232	3.3774	111610000	11	NaN	23.3795	NaN	24.1614	NaN	24.0712
ACA1_051550-t26_1-p1	ACA1_051550-t26_1-p1 | transcript=ACA1_051550-t26_1 | gene=ACA1_051550 | organism=Acanthamoeba_castellanii_str._Neff | gene_product=phenylalanine hydroxylase | transcript_product=phenylalanine hydroxylase | location=KB008040:35797-37520(-) | protein_length	1.41778	0.74147026056463	0.503637313842773	26.7121	26.7439	100	3	27.2157	26.9857	100	3	16	16	16	50.1	50.1	50.1	49.625	0	90.487	11182000000	198	26.7439	26.7674	26.6249	28.2234	29.0198	28.5717
ACA1_051690-t26_1-p1	ACA1_051690-t26_1-p1 | transcript=ACA1_051690-t26_1 | gene=ACA1_051690 | organism=Acanthamoeba_castellanii_str._Neff | gene_product=methionineR-sulfoxide reductase | transcript_product=methionineR-sulfoxide reductase | location=KB008040:50176-51241(-) | pr	1.63799	0.983343170352996	0.711929957071941	26.1631	26.1384	100	3	26.8751	26.6542	100	3	10	10	10	64.9	64.9	64.9	26.658	0	81.283	5198800000	128	26.2501	26.1384	26.1009	27.6	28.7341	27.8376
ACA1_051700-t26_1-p1	ACA1_051700-t26_1-p1 | transcript=ACA1_051700-t26_1 | gene=ACA1_051700 | organism=Acanthamoeba_castellanii_str._Neff | gene_product=FGGAP repeat domain containing protein | transcript_product=FGGAP repeat domain containing protein | location=KB008040:51320	1.24817	0.444196492632416	0.319820086161297	25.5447	25.6417	100	3	25.8645	25.8645	66.6667	2	5	5	5	17	17	17	63.736	0	10.19	848670000	35	25.6871	25.6417	25.3051	27.3206	28.5848	27.5464
ACA1_051820-t26_1-p1	ACA1_051820-t26_1-p1 | transcript=ACA1_051820-t26_1 | gene=ACA1_051820 | organism=Acanthamoeba_castellanii_str._Neff | gene_product=ubiquitin family protein | transcript_product=ubiquitin family protein | location=KB008040:58613-59098(+) | protein_length=1	1.13484	0.420863507833127	0.182488123575848	28.7847	28.8186	100	3	28.9672	28.8167	100	3	7	7	7	63.1	63.1	63.1	11.727	0	61.058	10203000000	165	28.9241	28.8186	28.6113	25.1195	26.2445	25.3162
ACA1_051840-t26_1-p1	ACA1_051840-t26_1-p1 | transcript=ACA1_051840-t26_1 | gene=ACA1_051840 | organism=Acanthamoeba_castellanii_str._Neff | gene_product=RNA recognition motif domain containing protein | transcript_product=RNA recognition motif domain containing protein | locat	1.16858	0.325003222553604	0.22476132710775	23.6476	23.526	100	3	23.8723	23.745	100	3	3	3	3	7.7	7.7	7.7	67.416	0	11.929	304280000	28	23.526	24.0395	23.3772	23.386	NaN	23.1768
ACA1_051850-t26_1-p1	ACA1_051850-t26_1-p1 | transcript=ACA1_051850-t26_1 | gene=ACA1_051850 | organism=Acanthamoeba_castellanii_str._Neff | gene_product=translation elongation factor Tu, putative | transcript_product=translation elongation factor Tu, putative | location=KB0080	2.00394	1.30475203854233	1.00284194946289	30.1899	30.2005	100	3	31.1927	30.9627	100	3	43	43	43	84.4	84.4	84.4	49.291	0	323.31	307650000000	1453	30.2863	30.2005	30.0828	27.2322	28.208	27.3542
ACA1_051860-t26_1-p1	ACA1_051860-t26_1-p1 | transcript=ACA1_051860-t26_1 | gene=ACA1_051860 | organism=Acanthamoeba_castellanii_str._Neff | gene_product=MAP/microtubule affinityregulating kinase | transcript_product=MAP/microtubule affinityregulating kinase | location=KB008040	NaN	0	NaN	23.692	23.6694	100	3	NaN	NaN	0	0	4	4	4	5.3	5.3	5.3	90.221	0.0043078	1.8307	170120000	10	23.6694	23.9533	23.4532	NaN	NaN	NaN
ACA1_051870-t26_1-p1	ACA1_051870-t26_1-p1 | transcript=ACA1_051870-t26_1 | gene=ACA1_051870 | organism=Acanthamoeba_castellanii_str._Neff | gene_product=serine/threonine kinase 24, putative | transcript_product=serine/threonine kinase 24, putative | location=KB008040:68734-705	1.62394	0.961402644831784	0.699495951334637	28.3338	28.2499	100	3	29.0333	28.818	100	3	21	21	21	49.5	49.5	49.5	50.616	0	316.54	30640000000	304	28.515	28.2365	28.2499	29.1082	29.8884	29.161
ACA1_051880-t26_1-p1	ACA1_051880-t26_1-p1 | transcript=ACA1_051880-t26_1 | gene=ACA1_051880 | organism=Acanthamoeba_castellanii_str._Neff | gene_product=autophagy protein 8 (ATG8), putative | transcript_product=autophagy protein 8 (ATG8), putative | location=KB008040:70979-715	1.8243	1.34191201249511	0.867345174153645	28.0726	28.0708	100	3	28.94	28.7358	100	3	5	5	5	52.1	52.1	52.1	13.603	0	25.868	7794500000	61	28.0293	28.1178	28.0708	26.2778	27.2084	26.6211
ACA1_052180-t26_1-p1	ACA1_052180-t26_1-p1 | transcript=ACA1_052180-t26_1 | gene=ACA1_052180 | organism=Acanthamoeba_castellanii_str._Neff | gene_product=apoptosisrelated protein PNAS-4, putative | transcript_product=apoptosisrelated protein PNAS-4, putative | location=KB007909	-1.07575	0.120179129035742	-0.105346043904621	23.5162	23.6572	100	3	23.4108	23.2227	100	3	5	5	5	26.8	26.8	26.8	28.889	0	5.0758	371410000	18	23.7587	23.6572	23.1327	24.3703	NaN	25.0565
ACA1_052190-t26_1-p1	ACA1_052190-t26_1-p1 | transcript=ACA1_052190-t26_1 | gene=ACA1_052190 | organism=Acanthamoeba_castellanii_str._Neff | gene_product=hypothetical protein | transcript_product=hypothetical protein | location=KB007909:2532-5983(-) | protein_length=861 | seque	-1.43916	0.724157086022687	-0.525226593017578	25.332	25.3605	100	3	24.8068	24.6038	100	3	11	11	11	20.1	20.1	20.1	96.336	0	39.457	1391700000	81	25.4833	25.3605	25.1521	23.4878	NaN	23.6937
ACA1_052200-t26_1-p1	ACA1_052200-t26_1-p1 | transcript=ACA1_052200-t26_1 | gene=ACA1_052200 | organism=Acanthamoeba_castellanii_str._Neff | gene_product=ribosome biogenesis GTPase Era, putative | transcript_product=ribosome biogenesis GTPase Era, putative | location=KB007909:6	2.0491	0.970382610660121	1.03499221801758	23.7682	23.7682	66.6667	2	24.8032	24.9939	100	3	2	2	2	8.6	8.6	8.6	36.564	0	23.012	361690000	20	23.8525	23.6839	NaN	28.3571	29.6387	28.5685
ACA1_052210-t26_1-p1	ACA1_052210-t26_1-p1 | transcript=ACA1_052210-t26_1 | gene=ACA1_052210 | organism=Acanthamoeba_castellanii_str._Neff | gene_product=RasGEF domain containing protein | transcript_product=RasGEF domain containing protein | location=KB007909:8564-10410(-) | p	1.79684	0.962314112563866	0.845458348592121	25.8795	25.8741	100	3	26.7249	26.3332	100	3	9	9	9	38	38	38	41.405	0	17.013	2087700000	44	26.0273	25.737	25.8741	26.5674	27.4828	26.8227
ACA1_052220-t26_1-p1	ACA1_052220-t26_1-p1 | transcript=ACA1_052220-t26_1 | gene=ACA1_052220 | organism=Acanthamoeba_castellanii_str._Neff | gene_product=hypothetical protein | transcript_product=hypothetical protein | location=KB007909:10652-14110(-) | protein_length=1028 | se	1.90882	1.08769110225346	0.932677586873371	25.7878	25.8565	100	3	26.7205	26.3808	100	3	10	10	10	13.2	13.2	13.2	107.84	0	42.476	1964900000	55	25.6217	25.8565	25.8853	28.9478	30.2043	29.3476
ACA1_052250-t26_1-p1	ACA1_052250-t26_1-p1 | transcript=ACA1_052250-t26_1 | gene=ACA1_052250 | organism=Acanthamoeba_castellanii_str._Neff | gene_product=acetylCoA carboxylase, biotin carboxylase subunit, putative | transcript_product=acetylCoA carboxylase, biotin carboxylase s	1.89964	1.16983230620458	0.925727844238281	27.4738	27.4547	100	3	28.3995	28.1612	100	3	39	39	39	61.4	61.4	61.4	82.001	0	323.31	39191000000	629	27.5777	27.4547	27.3889	24.1006	23.5805	23.9983
ACA1_052360-t26_1-p1	ACA1_052360-t26_1-p1 | transcript=ACA1_052360-t26_1 | gene=ACA1_052360 | organism=Acanthamoeba_castellanii_str._Neff | gene_product=hypothetical protein | transcript_product=hypothetical protein | location=KB007909:52327-53094(+) | protein_length=255 | seq	1.69214	1.0143781235694	0.758845647176106	26.5728	26.5604	100	3	27.3316	27.0011	100	3	22	22	22	69	69	69	29.052	0	65.594	10474000000	163	26.5604	26.6259	26.532	24.876	26.0823	24.9316
ACA1_052390-t26_1-p1	ACA1_052390-t26_1-p1 | transcript=ACA1_052390-t26_1 | gene=ACA1_052390 | organism=Acanthamoeba_castellanii_str._Neff | gene_product=nucleolar protein, putative | transcript_product=nucleolar protein, putative | location=KB007909:56756-60510(-) | protein_le	1.11436	0.306678512046004	0.156218846638996	24.4824	24.4395	100	3	24.6386	24.6386	66.6667	2	7	7	7	18.3	18.3	18.3	66.988	0	7.6341	724870000	28	24.5861	24.4216	24.4395	26.8374	28.0942	27.2153
ACA1_052400-t26_1-p1	ACA1_052400-t26_1-p1 | transcript=ACA1_052400-t26_1 | gene=ACA1_052400 | organism=Acanthamoeba_castellanii_str._Neff | gene_product=RhoGEF domain containing protein | transcript_product=RhoGEF domain containing protein | location=KB007909:60743-65560(+) |	1.73193	0.992419291117455	0.792383193969727	24.669	24.6581	100	3	25.4614	25.1495	100	3	14	14	14	16.3	16.3	16.3	119.43	0	68.598	1510700000	74	24.7131	24.6581	24.6358	28.4565	29.3387	28.6961
ACA1_052610-t26_1-p1	ACA1_052610-t26_1-p1 | transcript=ACA1_052610-t26_1 | gene=ACA1_052610 | organism=Acanthamoeba_castellanii_str._Neff | gene_product=hypothetical protein | transcript_product=hypothetical protein | location=KB007909:122393-123587(+) | protein_length=248 | s	1.71561	1.32056859964935	0.778718948364258	28.8136	28.8381	100	3	29.5923	29.4233	100	3	12	12	12	47.6	47.6	47.6	28.456	0	145.38	17757000000	224	28.9207	28.8381	28.6819	30.0889	31.2537	30.3002
ACA1_052620-t26_1-p1	ACA1_052620-t26_1-p1 | transcript=ACA1_052620-t26_1 | gene=ACA1_052620 | organism=Acanthamoeba_castellanii_str._Neff | gene_product=hypothetical protein | transcript_product=hypothetical protein | location=KB007909:133304-136846(-) | protein_length=724 | s	NaN	0	NaN	NaN	NaN	0	0	24.1163	24.1163	66.6667	2	2	2	2	4.7	4.7	4.7	75.868	0	19.282	229840000	8	NaN	NaN	NaN	NaN	NaN	NaN
ACA1_052630-t26_1-p1	ACA1_052630-t26_1-p1 | transcript=ACA1_052630-t26_1 | gene=ACA1_052630 | organism=Acanthamoeba_castellanii_str._Neff | gene_product=hypothetical protein | transcript_product=hypothetical protein | location=KB007909:137251-138646(-) | protein_length=308 | s	1.95521	1.30741354882382	0.96732457478841	26.4303	26.5818	100	3	27.3976	27.3247	100	3	9	9	9	45.1	45.1	45.1	33.589	0	109.7	2137800000	48	26.1018	26.6074	26.5818	25.6791	26.7706	25.8268
ACA1_052640-t26_1-p1	ACA1_052640-t26_1-p1 | transcript=ACA1_052640-t26_1 | gene=ACA1_052640 | organism=Acanthamoeba_castellanii_str._Neff | gene_product=electron transfer flavoproteinubiquinone oxidoreductase, mitochondrial, putative | transcript_product=electron transfer flav	3.08805	2.05584860156262	1.6266975402832	27.564	27.5686	100	3	29.1907	29.0509	100	3	25	25	25	62.5	62.5	62.5	66.85	0	323.31	32358000000	337	27.5686	27.5757	27.5477	28.8596	30.1293	29.098
ACA1_052660-t26_1-p1	ACA1_052660-t26_1-p1 | transcript=ACA1_052660-t26_1 | gene=ACA1_052660 | organism=Acanthamoeba_castellanii_str._Neff | gene_product=hypothetical protein | transcript_product=hypothetical protein | location=KB007909:143590-143868(+) | protein_length=92 | se	1.33809	0.761838673397847	0.420173009236652	26.822	26.9673	100	3	27.2421	27.328	100	3	3	3	3	52.2	52.2	52.2	9.8289	0	12.882	2872100000	27	26.9673	27.0144	26.4843	25.657	26.848	25.8555
ACA1_052710-t26_1-p1	ACA1_052710-t26_1-p1 | transcript=ACA1_052710-t26_1 | gene=ACA1_052710 | organism=Acanthamoeba_castellanii_str._Neff | gene_product=PAP2 superfamily domain containing protein | transcript_product=PAP2 superfamily domain containing protein | location=KB0079	-1.0533	0.120602115466757	-0.0749101638793945	25.2012	25.2012	66.6667	2	25.1263	25.1263	66.6667	2	3	3	3	16.2	16.2	16.2	31.112	0	41.251	637160000	22	NaN	25.0327	25.3696	24.6053	25.8046	25.0681
ACA1_052790-t26_1-p1	ACA1_052790-t26_1-p1 | transcript=ACA1_052790-t26_1 | gene=ACA1_052790 | organism=Acanthamoeba_castellanii_str._Neff | gene_product=transportin 2, putative | transcript_product=transportin 2, putative | location=KB007909:180502-183542(-) | protein_length=8	1.24916	0.548808172645847	0.320954004923504	26.6026	26.6115	100	3	26.9236	26.8519	100	3	26	26	26	40.1	40.1	40.1	98.695	0	174.55	8963400000	210	26.8035	26.6115	26.3929	27.7467	28.7984	27.8706
ACA1_052800-t26_1-p1	ACA1_052800-t26_1-p1 | transcript=ACA1_052800-t26_1 | gene=ACA1_052800 | organism=Acanthamoeba_castellanii_str._Neff | gene_product=O-methyltransferase family 3 protein | transcript_product=O-methyltransferase family 3 protein | location=KB007909:184036-18	-1.58693	0.916529228271363	-0.666238784790039	26.5573	26.6881	100	3	25.8911	25.8447	100	3	12	12	12	69.6	69.6	69.6	26.255	0	323.31	10196000000	84	26.2198	26.7641	26.6881	28.4071	29.8002	28.7807
ACA1_052810-t26_1-p1	ACA1_052810-t26_1-p1 | transcript=ACA1_052810-t26_1 | gene=ACA1_052810 | organism=Acanthamoeba_castellanii_str._Neff | gene_product=RhoGAP domain containing protein | transcript_product=RhoGAP domain containing protein | location=KB007909:184969-188125(-)	1.60134	0.791429034603079	0.679279327392578	25.4163	25.4192	100	3	26.0956	25.9203	100	3	9	9	9	19.1	19.1	19.1	69.588	0	7.7004	1566900000	47	25.5546	25.4192	25.2752	27.7015	28.6369	27.8065
ACA1_052830-t26_1-p1	ACA1_052830-t26_1-p1 | transcript=ACA1_052830-t26_1 | gene=ACA1_052830 | organism=Acanthamoeba_castellanii_str._Neff | gene_product=aldehyde oxidase and xanthine dehydrogenase, molybdopterin binding domain containing protein | transcript_product=aldehyde o	-1.2319	0.293239347373839	-0.300890604654949	24.9427	25.0186	100	3	24.6418	24.4997	100	3	13	13	13	11.2	11.2	11.2	146.24	0	16.344	1313300000	65	25.0186	25.0563	24.7532	30.0799	31.2951	30.3496
ACA1_052870-t26_1-p1;ACA1_052890-t26_1-p1	ACA1_052870-t26_1-p1 | transcript=ACA1_052870-t26_1 | gene=ACA1_052870 | organism=Acanthamoeba_castellanii_str._Neff | gene_product=hypothetical protein | transcript_product=hypothetical protein | location=KB007909:202731-204662(+) | protein_length=448 | s	1.22255	0.360342847955543	0.289897282918293	23.75	23.7506	100	3	24.0399	23.7186	100	3	3	3	3	8	8	8	51.329	0.0088446	1.4704	279300000	9	23.7818	23.7506	23.7177	NaN	NaN	24.7743
ACA1_053110-t26_1-p1	ACA1_053110-t26_1-p1 | transcript=ACA1_053110-t26_1 | gene=ACA1_053110 | organism=Acanthamoeba_castellanii_str._Neff | gene_product=HEAT repeat domain containing protein | transcript_product=HEAT repeat domain containing protein | location=KB007909:211613-	1.73199	0.866000968452339	0.792427062988281	25.507	25.5355	100	3	26.2995	25.9699	100	3	35	35	35	28.5	28.5	28.5	161.64	0	66.029	6894000000	270	25.5422	25.5355	25.4434	29.3787	30.5432	29.8048
ACA1_053240-t26_1-p1	ACA1_053240-t26_1-p1 | transcript=ACA1_053240-t26_1 | gene=ACA1_053240 | organism=Acanthamoeba_castellanii_str._Neff | gene_product=phosphoglycerate kinase | transcript_product=phosphoglycerate kinase | location=KB007909:229312-230931(+) | protein_length=4	1.10123	0.149361899748986	0.139122009277344	31.2362	31.2766	100	3	31.3753	31.0765	100	3	36	36	35	86.8	86.8	85.6	44.973	0	323.31	251170000000	1115	31.3448	31.2766	31.0872	26.2021	27.4806	26.3273
ACA1_053260-t26_1-p1	ACA1_053260-t26_1-p1 | transcript=ACA1_053260-t26_1 | gene=ACA1_053260 | organism=Acanthamoeba_castellanii_str._Neff | gene_product=DCN1 family protein 4, putative | transcript_product=DCN1 family protein 4, putative | location=KB007909:237032-238240(-) |	1.26523	0.402243067576723	0.339398066202801	25.107	25.0529	100	3	25.4464	25.1332	100	3	7	7	7	35.8	35.8	35.8	29.834	0	85.144	1279600000	65	25.0529	25.4013	24.8668	25.8408	26.8226	25.9329
ACA1_053280-t26_1-p1	ACA1_053280-t26_1-p1 | transcript=ACA1_053280-t26_1 | gene=ACA1_053280 | organism=Acanthamoeba_castellanii_str._Neff | gene_product=Eukaryotic translation initiation factor 4 gamma 3 (eIF4-gamma 3), putative | transcript_product=Eukaryotic translation init	2.18341	1.40846198103387	1.12658437093099	27.7314	27.7392	100	3	28.858	28.6166	100	3	59	59	59	44.8	44.8	44.8	174.93	0	323.31	44422000000	772	27.8115	27.7392	27.6434	25.1139	25.9799	25.1723
ACA1_053290-t26_1-p1	ACA1_053290-t26_1-p1 | transcript=ACA1_053290-t26_1 | gene=ACA1_053290 | organism=Acanthamoeba_castellanii_str._Neff | gene_product=Vtype ATPase, C subunit | transcript_product=Vtype ATPase, C subunit | location=KB007909:249847-250573(+) | protein_length=1	1.84897	1.0084391221776	0.886722564697266	29.5914	29.6298	100	3	30.4781	30.3624	100	3	2	2	2	29.3	29.3	29.3	16.58	0	88.827	17120000000	86	29.7985	29.6298	29.3458	25.3715	26.3346	25.9396
ACA1_053300-t26_1-p1	ACA1_053300-t26_1-p1 | transcript=ACA1_053300-t26_1 | gene=ACA1_053300 | organism=Acanthamoeba_castellanii_str._Neff | gene_product=prolyl oligopeptidase | transcript_product=prolyl oligopeptidase | location=KB007909:250857-253972(+) | protein_length=745 |	1.34125	0.608088852350606	0.42357889811198	26.5424	26.5536	100	3	26.966	26.74	100	3	31	31	31	54.9	54.9	54.9	84.046	0	321.07	17722000000	382	26.5536	26.5674	26.5063	23.9169	25.2911	24.2285
ACA1_053340-t26_1-p1	ACA1_053340-t26_1-p1 | transcript=ACA1_053340-t26_1 | gene=ACA1_053340 | organism=Acanthamoeba_castellanii_str._Neff | gene_product=cytoplasmic dynein 1 light intermediate chain 1, putative | transcript_product=cytoplasmic dynein 1 light intermediate chain	1.74147	1.12815616344025	0.800305048624672	26.8604	26.8921	100	3	27.6607	27.4206	100	3	21	21	21	53.7	53.7	53.7	50.063	0	323.31	9801400000	238	26.8921	26.9021	26.7871	27.4111	28.1659	27.2326
ACA1_053400-t26_1-p1	ACA1_053400-t26_1-p1 | transcript=ACA1_053400-t26_1 | gene=ACA1_053400 | organism=Acanthamoeba_castellanii_str._Neff | gene_product=START domain containing protein | transcript_product=START domain containing protein | location=KB007909:275312-277057(-) |	1.08569	0.177421184667382	0.118616739908852	29.1028	29.1612	100	3	29.2214	29.0922	100	3	27	27	27	74.9	74.9	74.9	41.02	0	323.31	32308000000	402	29.184	29.1612	28.9632	25.8688	26.7225	25.9758
ACA1_053490-t26_1-p1	ACA1_053490-t26_1-p1 | transcript=ACA1_053490-t26_1 | gene=ACA1_053490 | organism=Acanthamoeba_castellanii_str._Neff | gene_product=Nucleotide binding protein 1like protein, putative | transcript_product=Nucleotide binding protein 1like protein, putative |	-1.28029	0.850782647489522	-0.356469472249348	24.4649	24.5175	100	3	24.1084	24.1084	66.6667	2	3	3	3	23.3	23.3	23.3	24.67	0.0020589	2.3528	381870000	18	24.6455	24.5175	24.2316	28.471	29.4674	28.7717
ACA1_053600-t26_1-p1	ACA1_053600-t26_1-p1 | transcript=ACA1_053600-t26_1 | gene=ACA1_053600 | organism=Acanthamoeba_castellanii_str._Neff | gene_product=decarboxylase, putative | transcript_product=decarboxylase, putative | location=KB007909:291434-292774(-) | protein_length=2	-1.07869	0.211529032470966	-0.109275817871094	26.0244	26.0855	100	3	25.9151	25.7849	100	3	5	5	5	34.8	34.8	34.8	23.25	0	20.683	2556700000	54	26.1264	26.0855	25.8613	25.2452	25.7564	25.5064
ACA1_053610-t26_1-p1	ACA1_053610-t26_1-p1 | transcript=ACA1_053610-t26_1 | gene=ACA1_053610 | organism=Acanthamoeba_castellanii_str._Neff | gene_product=RNA 3terminal phosphate cyclase | transcript_product=RNA 3terminal phosphate cyclase | location=KB007909:292993-295459(+)	1.42557	0.645510452914912	0.51153564453125	24.861	24.861	66.6667	2	25.3726	25.2253	100	3	5	5	5	21.7	21.7	21.7	39.045	0	8.0166	786860000	25	25.0617	24.6604	NaN	24.7662	25.5404	25.1493
ACA1_053630-t26_1-p1	ACA1_053630-t26_1-p1 | transcript=ACA1_053630-t26_1 | gene=ACA1_053630 | organism=Acanthamoeba_castellanii_str._Neff | gene_product=protein ciao1, putative | transcript_product=protein ciao1, putative | location=KB007909:298032-301013(+) | protein_length=3	1.10017	0.480553050648504	0.137723604838055	24.1986	24.2099	100	3	24.3363	24.3363	66.6667	2	4	4	4	15	15	15	41.745	0	15.065	408110000	31	24.1526	24.2333	24.2099	24.3665	25.3265	24.6073
ACA1_053640-t26_1-p1	ACA1_053640-t26_1-p1 | transcript=ACA1_053640-t26_1 | gene=ACA1_053640 | organism=Acanthamoeba_castellanii_str._Neff | gene_product=Transcription elongation factor, putative | transcript_product=Transcription elongation factor, putative | location=KB007909	1.55565	0.866587096836897	0.63751538594564	25.9536	25.9312	100	3	26.5911	26.3899	100	3	24	24	24	27.9	27.9	27.9	127.26	0	318.15	6561200000	267	26.0547	25.9312	25.8748	28.6956	29.7187	28.8359
ACA1_053650-t26_1-p1	ACA1_053650-t26_1-p1 | transcript=ACA1_053650-t26_1 | gene=ACA1_053650 | organism=Acanthamoeba_castellanii_str._Neff | gene_product=hypothetical protein | transcript_product=hypothetical protein | location=KB007909:305096-307323(-) | protein_length=529 | s	1.25202	0.221075632756628	0.324259757995605	23.2933	23.2933	66.6667	2	23.6176	23.5444	100	3	2	2	2	6.6	6.6	6.6	56.792	0.00085874	2.8596	234420000	10	23.4563	NaN	23.1304	28.2236	29.5484	28.5482
ACA1_053660-t26_1-p1	ACA1_053660-t26_1-p1 | transcript=ACA1_053660-t26_1 | gene=ACA1_053660 | organism=Acanthamoeba_castellanii_str._Neff | gene_product=TNF receptor-associated protein 1, putative | transcript_product=TNF receptor-associated protein 1, putative | location=KB00	1.80775	1.05556740500441	0.854191462198894	30.704	30.7062	100	3	31.5582	31.3496	100	3	48	48	48	65.8	65.8	65.8	81.293	0	323.31	279930000000	1662	30.7684	30.7062	30.6375	26.7256	28.0585	27.026
ACA1_053670-t26_1-p1	ACA1_053670-t26_1-p1 | transcript=ACA1_053670-t26_1 | gene=ACA1_053670 | organism=Acanthamoeba_castellanii_str._Neff | gene_product=CYP, putative | transcript_product=CYP, putative | location=KB007909:311767-314662(+) | protein_length=616 | sequence_SO=sup	1.58629	0.737786687052611	0.66565450032552	26.803	26.7618	100	3	27.4687	27.1162	100	3	22	22	22	49.4	49.4	49.4	68.108	0	177.69	10031000000	240	26.9032	26.7618	26.7441	26.3272	27.6267	26.6638
ACA1_053780-t26_1-p1	ACA1_053780-t26_1-p1 | transcript=ACA1_053780-t26_1 | gene=ACA1_053780 | organism=Acanthamoeba_castellanii_str._Neff | gene_product=SNF2 family Nterminal domain containing protein | transcript_product=SNF2 family Nterminal domain containing protein | locat	-1.09868	0.081774550389045	-0.135772705078125	25.0366	24.9709	100	3	24.9008	24.9008	66.6667	2	6	6	6	6.3	6.3	6.3	119.43	0.00022237	3.3806	618610000	17	25.2899	24.9709	24.849	26.9311	28.8947	27.4843
ACA1_053800-t26_1-p1	ACA1_053800-t26_1-p1 | transcript=ACA1_053800-t26_1 | gene=ACA1_053800 | organism=Acanthamoeba_castellanii_str._Neff | gene_product=tetratricopeptide repeat-containing protein | transcript_product=tetratricopeptide repeat-containing protein | location=KB00	-1.0296	0.103178199367258	-0.0420799255371094	23.8441	23.8697	100	3	23.802	23.8081	100	3	6	6	6	12.1	12.1	12.1	87.461	0	49.671	377860000	14	23.8697	23.8921	23.7705	24.8364	25.5191	25.023
ACA1_053820-t26_1-p1	ACA1_053820-t26_1-p1 | transcript=ACA1_053820-t26_1 | gene=ACA1_053820 | organism=Acanthamoeba_castellanii_str._Neff | gene_product=peroxisomal membrane anchor protein (pex14p) region protein, putative | transcript_product=peroxisomal membrane anchor prote	2.36913	1.69275817719426	1.24435742696126	24.7311	24.6861	100	3	25.9754	25.8158	100	3	8	8	8	27.4	27.4	27.4	55.651	0	100.25	1195100000	60	24.6861	24.8728	24.6344	25.0314	26.4096	25.3607
ACA1_053830-t26_1-p1	ACA1_053830-t26_1-p1 | transcript=ACA1_053830-t26_1 | gene=ACA1_053830 | organism=Acanthamoeba_castellanii_str._Neff | gene_product=hyvh1 dual specificity phosphatase | transcript_product=hyvh1 dual specificity phosphatase | location=KB007909:333086-333712	NaN	0	NaN	25.849	25.849	66.6667	2	NaN	NaN	0	0	2	2	2	33.1	33.1	33.1	14.784	0.0033657	1.9487	877140000	7	NaN	25.9448	25.7533	23.9146	24.9886	24.4287
ACA1_053880-t26_1-p1	ACA1_053880-t26_1-p1 | transcript=ACA1_053880-t26_1 | gene=ACA1_053880 | organism=Acanthamoeba_castellanii_str._Neff | gene_product=cysteine desulfurase IscS, putative | transcript_product=cysteine desulfurase IscS, putative | location=KB007909:340228-3418	2.06992	1.30513314639867	1.04957516988119	29.3257	29.2986	100	3	30.3752	30.133	100	3	23	23	23	63.6	63.6	63.6	49.382	0	323.31	46768000000	524	29.4376	29.2986	29.2408	24.4021	25.5514	24.4102
ACA1_053890-t26_1-p1	ACA1_053890-t26_1-p1 | transcript=ACA1_053890-t26_1 | gene=ACA1_053890 | organism=Acanthamoeba_castellanii_str._Neff | gene_product=aconitate hydratase, mitochondrial, putative | transcript_product=aconitate hydratase, mitochondrial, putative | location=KB	2.2378	1.37097292039944	1.16208140055338	29.5229	29.5489	100	3	30.685	30.4584	100	3	37	37	36	63.3	63.3	63.3	84.895	0	323.31	195050000000	1043	29.5926	29.5489	29.4273	24.3999	25.6157	25.0079
ACA1_053910-t26_1-p1	ACA1_053910-t26_1-p1 | transcript=ACA1_053910-t26_1 | gene=ACA1_053910 | organism=Acanthamoeba_castellanii_str._Neff | gene_product=dihydroxy-acid dehydratase | transcript_product=dihydroxy-acid dehydratase | location=KB007909:351655-355100(-) | protein_le	2.20234	1.21114395273177	1.13903427124023	24.48	24.6382	100	3	25.619	25.2568	100	3	11	11	11	32	32	32	72.701	0	41.521	966710000	35	24.7014	24.1002	24.6382	25.6193	26.8792	25.9304
ACA1_053920-t26_1-p1	ACA1_053920-t26_1-p1 | transcript=ACA1_053920-t26_1 | gene=ACA1_053920 | organism=Acanthamoeba_castellanii_str._Neff | gene_product=RNA methyltransferase, TrmH superfamily protein | transcript_product=RNA methyltransferase, TrmH superfamily protein | locat	1.82325	1.03601950419051	0.86651611328125	24.8419	24.8846	100	3	25.7084	25.4796	100	3	8	8	8	23.8	23.8	23.8	45.984	0	17.072	1153900000	48	24.8846	24.8999	24.7413	28.5512	29.5329	28.7358
ACA1_053940-t26_1-p1	ACA1_053940-t26_1-p1 | transcript=ACA1_053940-t26_1 | gene=ACA1_053940 | organism=Acanthamoeba_castellanii_str._Neff | gene_product=Methyltransferase family protein 5, putative | transcript_product=Methyltransferase family protein 5, putative | location=KB	NaN	0	NaN	NaN	NaN	33.3333	1	NaN	NaN	0	0	2	2	2	12.8	12.8	12.8	25.524	0	7.3772	413500000	21	NaN	NaN	25.053	NaN	NaN	NaN
ACA1_053960-t26_1-p1	ACA1_053960-t26_1-p1 | transcript=ACA1_053960-t26_1 | gene=ACA1_053960 | organism=Acanthamoeba_castellanii_str._Neff | gene_product=glycosomal membrane protein | transcript_product=glycosomal membrane protein | location=KB007909:360231-361371(-) | protein_	1.34038	0.506123189310547	0.422640482584637	27.1776	27.2059	100	3	27.6002	27.3903	100	3	11	11	11	47.9	47.9	47.9	24.978	0	277.11	7154100000	109	27.2261	27.2059	27.1008	27.2404	28.414	27.4693
ACA1_054030-t26_1-p1	ACA1_054030-t26_1-p1 | transcript=ACA1_054030-t26_1 | gene=ACA1_054030 | organism=Acanthamoeba_castellanii_str._Neff | gene_product=PH domain containing protein | transcript_product=PH domain containing protein | location=KB007909:375757-377265(-) | protei	NaN	0	NaN	NaN	NaN	0	0	24.444	24.4287	100	3	3	3	3	16.2	16.2	16.2	41.381	0	6.8968	204110000	9	NaN	NaN	NaN	NaN	NaN	NaN
ACA1_054040-t26_1-p1	ACA1_054040-t26_1-p1 | transcript=ACA1_054040-t26_1 | gene=ACA1_054040 | organism=Acanthamoeba_castellanii_str._Neff | gene_product=Fbox and MORN domain containing protein | transcript_product=Fbox and MORN domain containing protein | location=KB007909:377	1.77556	1.06914184393212	0.828271865844727	27.4255	27.2932	100	3	28.2538	27.9748	100	3	6	6	6	8.5	8.5	8.5	90.547	0	16.416	2802900000	29	27.7965	27.2932	27.1868	26.8829	28.082	26.9516
ACA1_054070-t26_1-p1	ACA1_054070-t26_1-p1 | transcript=ACA1_054070-t26_1 | gene=ACA1_054070 | organism=Acanthamoeba_castellanii_str._Neff | gene_product=copii-coated vesicle membrane protein P24, putative | transcript_product=copii-coated vesicle membrane protein P24, putative	1.84338	1.05476892787334	0.882350285847981	26.1198	26.2005	100	3	27.0022	26.7853	100	3	6	6	6	33.3	33.3	33.3	22.633	0	55.364	3403900000	89	26.2852	26.2005	25.8738	30.3109	31.4955	30.7147
ACA1_054100-t26_1-p1	ACA1_054100-t26_1-p1 | transcript=ACA1_054100-t26_1 | gene=ACA1_054100 | organism=Acanthamoeba_castellanii_str._Neff | gene_product=diacylglycerol kinase, putative | transcript_product=diacylglycerol kinase, putative | location=KB007909:401458-405275(+) |	1.28885	0.461125299657617	0.366087595621742	25.2654	25.2136	100	3	25.6315	25.4113	100	3	11	11	11	26.7	26.7	26.7	75.795	0	26.835	1563800000	75	25.3899	25.1927	25.2136	24.9049	26.2525	25.2074
ACA1_054140-t26_1-p1	ACA1_054140-t26_1-p1 | transcript=ACA1_054140-t26_1 | gene=ACA1_054140 | organism=Acanthamoeba_castellanii_str._Neff | gene_product=protozoan/cyanobacterial globin family subfamily protein | transcript_product=protozoan/cyanobacterial globin family subfami	NaN	0	NaN	24.5322	24.7153	100	3	NaN	NaN	0	0	2	2	2	17.3	17.3	17.3	18.041	0.0066807	1.5884	135160000	5	24.7459	24.7153	24.1354	24.8178	25.8391	24.6535
ACA1_054150-t26_1-p1	ACA1_054150-t26_1-p1 | transcript=ACA1_054150-t26_1 | gene=ACA1_054150 | organism=Acanthamoeba_castellanii_str._Neff | gene_product=prolyl 4hydroxylase, alpha subunit | transcript_product=prolyl 4hydroxylase, alpha subunit | location=KB007909:414102-414832	1.51507	0.808317441607108	0.599387804667156	23.2831	23.2831	66.6667	2	23.8825	23.6673	100	3	2	2	2	15.7	15.7	15.7	25.095	0	3.6098	163980000	5	23.2565	23.3097	NaN	25.8833	27.0539	26.0676
ACA1_054180-t26_1-p1	ACA1_054180-t26_1-p1 | transcript=ACA1_054180-t26_1 | gene=ACA1_054180 | organism=Acanthamoeba_castellanii_str._Neff | gene_product=hypothetical protein | transcript_product=hypothetical protein | location=KB007909:419267-420247(+) | protein_length=187 | s	-1.58146	0	-0.661256154378254	25.077	25.118	100	3	NaN	NaN	33.3333	1	3	3	3	35.8	35.8	35.8	19.923	0.00022139	3.315	595870000	23	24.8821	25.2308	25.118	24.1637	25.44	24.8306
ACA1_054190-t26_1-p1	ACA1_054190-t26_1-p1 | transcript=ACA1_054190-t26_1 | gene=ACA1_054190 | organism=Acanthamoeba_castellanii_str._Neff | gene_product=Rasrelated protein ralB-B, putative | transcript_product=Rasrelated protein ralB-B, putative | location=KB007909:420540-4216	1.44712	0.514861742616429	0.533187866210938	26.7151	26.7691	100	3	27.2483	27.0001	100	3	7	7	7	42.8	42.8	42.8	20.317	0	186.69	5617600000	97	26.8749	26.7691	26.5013	25.0567	26.8129	25.3002
ACA1_054200-t26_1-p1	ACA1_054200-t26_1-p1 | transcript=ACA1_054200-t26_1 | gene=ACA1_054200 | organism=Acanthamoeba_castellanii_str._Neff | gene_product=Sadenosyl-L-homocysteine hydrolase, putative | transcript_product=Sadenosyl-L-homocysteine hydrolase, putative | location=KB	1.30197	0.676157330735859	0.380693435668945	30.7676	30.7439	100	3	31.1483	30.971	100	3	32	32	32	79.5	79.5	79.5	53.077	0	323.31	203460000000	1025	30.836	30.7228	30.7439	28.4792	29.6332	28.7705
ACA1_054230-t26_1-p1	ACA1_054230-t26_1-p1 | transcript=ACA1_054230-t26_1 | gene=ACA1_054230 | organism=Acanthamoeba_castellanii_str._Neff | gene_product=CDPalcohol phosphatidyltransferase superfamily protein | transcript_product=CDPalcohol phosphatidyltransferase superfamily p	-1.131	0.353276682904898	-0.177602132161461	25.4008	25.417	100	3	25.2232	25.2659	100	3	6	6	6	14.8	14.8	14.8	42.598	0	6.8159	1410900000	40	25.417	25.5432	25.2421	25.2223	26.281	25.3669
ACA1_054320-t26_1-p1	ACA1_054320-t26_1-p1 | transcript=ACA1_054320-t26_1 | gene=ACA1_054320 | organism=Acanthamoeba_castellanii_str._Neff | gene_product=PremRNA processing splicing factor 8, putative | transcript_product=PremRNA processing splicing factor 8, putative | locatio	1.62813	0.836113180777719	0.703214009602867	27.6262	27.6802	100	3	28.3294	28.0714	100	3	74	74	74	40.2	40.2	40.2	272.89	0	323.31	29195000000	775	27.6802	27.7433	27.4551	26.0575	27.1156	26.1284
ACA1_054340-t26_1-p1	ACA1_054340-t26_1-p1 | transcript=ACA1_054340-t26_1 | gene=ACA1_054340 | organism=Acanthamoeba_castellanii_str._Neff | gene_product=Eukaryotic initiation factor 4A, putative | transcript_product=Eukaryotic initiation factor 4A, putative | location=KB007909	1.2642	0.446247533948796	0.338226954142254	31.4294	31.4712	100	3	31.7676	31.5599	100	3	39	39	39	86.7	86.7	86.7	46.377	0	323.31	316350000000	1632	31.4922	31.4712	31.3246	31.4157	32.4593	31.509
ACA1_054360-t26_1-p1	ACA1_054360-t26_1-p1 | transcript=ACA1_054360-t26_1 | gene=ACA1_054360 | organism=Acanthamoeba_castellanii_str._Neff | gene_product=mannose6-phosphate isomerase, class I | transcript_product=mannose6-phosphate isomerase, class I | location=KB007909:472561-	-1.33235	1.27216825214911	-0.413977940877277	26.3753	26.4301	100	3	25.9613	26.0196	100	3	8	8	8	33.7	33.7	33.7	49.84	0	105.54	2575200000	68	26.5621	26.4301	26.1337	25.9356	26.4481	25.7995
ACA1_054380-t26_1-p1	ACA1_054380-t26_1-p1 | transcript=ACA1_054380-t26_1 | gene=ACA1_054380 | organism=Acanthamoeba_castellanii_str._Neff | gene_product=Histone-lysine N-methyltransferase | transcript_product=Histone-lysine N-methyltransferase | location=KB007909:475979-478290	1.77238	0.974772745369612	0.82568868001302	25.3109	25.3356	100	3	26.1366	25.8918	100	3	12	12	12	34.3	34.3	34.3	60.476	0	99.768	2943500000	116	25.3356	25.4146	25.1825	26.5042	27.8464	26.6573
ACA1_054410-t26_1-p1	ACA1_054410-t26_1-p1 | transcript=ACA1_054410-t26_1 | gene=ACA1_054410 | organism=Acanthamoeba_castellanii_str._Neff | gene_product=Dual specificity protein kinase | transcript_product=Dual specificity protein kinase | location=KB007909:482333-488629(-) |	1.26036	0.430225308233611	0.333841323852539	23.9041	23.8201	100	3	24.2379	24.0934	100	3	10	9	9	10.3	9.6	9.6	127.48	0	14.043	664130000	48	23.8201	24.1032	23.789	NaN	26.2965	24.2868
ACA1_054440-t26_1-p1	ACA1_054440-t26_1-p1 | transcript=ACA1_054440-t26_1 | gene=ACA1_054440 | organism=Acanthamoeba_castellanii_str._Neff | gene_product=hypothetical protein | transcript_product=hypothetical protein | location=KB007909:493906-496752(-) | protein_length=513 | s	1.13377	0.234343309251325	0.181125958760578	25.3137	25.3734	100	3	25.4948	25.4948	66.6667	2	6	6	6	17	17	17	55.001	0	74.843	768700000	50	25.5912	25.3734	24.9765	26.2862	27.4318	26.3788
ACA1_054460-t26_1-p1	ACA1_054460-t26_1-p1 | transcript=ACA1_054460-t26_1 | gene=ACA1_054460 | organism=Acanthamoeba_castellanii_str._Neff | gene_product=cytochrome b-like heme/steroid binding domain containing protein | transcript_product=cytochrome b-like heme/steroid binding	NaN	0	NaN	25.4455	25.4144	100	3	NaN	NaN	0	0	3	3	3	8.8	8.8	8.8	58.742	0	8.4184	497310000	21	25.4144	25.6019	25.32	NaN	NaN	NaN
ACA1_054480-t26_1-p1	ACA1_054480-t26_1-p1 | transcript=ACA1_054480-t26_1 | gene=ACA1_054480 | organism=Acanthamoeba_castellanii_str._Neff | gene_product=Ribosephosphate pyrophosphokinase 3, mitochondrial, putative | transcript_product=Ribosephosphate pyrophosphokinase 3, mitoc	4.17496	1.25684712225761	2.06176280975342	23.2261	23.2261	66.6667	2	25.2878	25.1078	100	3	6	6	6	28.7	28.7	28.7	36.866	0	9.6074	643580000	35	NaN	23.2101	23.2421	24.8933	26.6828	25.3024
ACA1_054500-t26_1-p1	ACA1_054500-t26_1-p1 | transcript=ACA1_054500-t26_1 | gene=ACA1_054500 | organism=Acanthamoeba_castellanii_str._Neff | gene_product=glycosyl hydrolase family 65 central catalytic domain containing protein | transcript_product=glycosyl hydrolase family 65 c	1.13261	0.160359797268431	0.179650624593098	26.0182	26.097	100	3	26.1979	25.9038	100	3	10	10	10	20.4	20.4	20.4	81.15	0	97.771	2273900000	77	26.097	26.1527	25.8049	26.1363	26.08	26.4816
ACA1_054510-t26_1-p1	ACA1_054510-t26_1-p1 | transcript=ACA1_054510-t26_1 | gene=ACA1_054510 | organism=Acanthamoeba_castellanii_str._Neff | gene_product=GTPase of unknown function subfamily protein | transcript_product=GTPase of unknown function subfamily protein | location=KB	2.10187	1.21161772099567	1.07167561848958	26.5014	26.4841	100	3	27.573	27.2206	100	3	28	28	28	52.8	52.8	52.8	78.672	0	172.81	9176000000	238	26.4841	26.5517	26.4683	25.3354	27.1431	25.6852
ACA1_054570-t26_1-p1	ACA1_054570-t26_1-p1 | transcript=ACA1_054570-t26_1 | gene=ACA1_054570 | organism=Acanthamoeba_castellanii_str._Neff | gene_product=protein kinase domain containing protein | transcript_product=protein kinase domain containing protein | location=KB007909:5	1.01725	0.0247574384343063	0.0246677398681641	27.8624	27.9083	100	3	27.887	27.6343	100	3	23	23	22	53.9	53.9	52.2	52.03	0	323.31	16776000000	287	27.9259	27.9083	27.7529	24.1135	24.7951	24.3543
ACA1_054650-t26_1-p1	ACA1_054650-t26_1-p1 | transcript=ACA1_054650-t26_1 | gene=ACA1_054650 | organism=Acanthamoeba_castellanii_str._Neff | gene_product=glutathione transferase family protein | transcript_product=glutathione transferase family protein | location=KB007909:54931	2.02645	2.31171455717447	1.01895268758138	27.3486	27.4233	100	3	28.3676	28.3681	100	3	6	6	6	49.5	49.5	49.5	24	0	323.31	11485000000	112	27.4233	27.4558	27.1667	24.7514	25.4998	24.801
ACA1_054690-t26_1-p1	ACA1_054690-t26_1-p1 | transcript=ACA1_054690-t26_1 | gene=ACA1_054690 | organism=Acanthamoeba_castellanii_str._Neff | gene_product=betaxylosidase | transcript_product=betaxylosidase | location=KB007909:553547-557756(-) | protein_length=748 | sequence_SO=s	NaN	0	NaN	NaN	NaN	0	0	25.1035	24.8178	100	3	2	2	2	4.7	4.7	4.7	81.982	0	5.6662	356220000	13	NaN	NaN	NaN	NaN	NaN	NaN
ACA1_054700-t26_1-p1	ACA1_054700-t26_1-p1 | transcript=ACA1_054700-t26_1 | gene=ACA1_054700 | organism=Acanthamoeba_castellanii_str._Neff | gene_product=Ras subfamily protein | transcript_product=Ras subfamily protein | location=KB007909:558332-558872(-) | protein_length=94 |	1.25544	0.530369596584369	0.328187942504883	25.2756	25.2568	100	3	25.6038	25.4475	100	3	3	3	3	36.2	36.2	36.2	10.436	0	3.956	759180000	15	25.2568	25.5137	25.0564	25.151	26.5229	25.2819
ACA1_054710-t26_1-p1	ACA1_054710-t26_1-p1 | transcript=ACA1_054710-t26_1 | gene=ACA1_054710 | organism=Acanthamoeba_castellanii_str._Neff | gene_product=Ras family protein | transcript_product=Ras family protein | location=KB007909:558907-559529(-) | protein_length=128 | seque	1.23684	0.816166068662587	0.306660652160645	26.8569	26.8569	66.6667	2	27.1635	27.1635	66.6667	2	4	4	4	39.8	39.8	39.8	14.47	0	9.3667	1816600000	24	26.9926	NaN	26.7212	29.8133	30.8891	30.0339
ACA1_054750-t26_1-p1	ACA1_054750-t26_1-p1 | transcript=ACA1_054750-t26_1 | gene=ACA1_054750 | organism=Acanthamoeba_castellanii_str._Neff | gene_product=Olinked GlcNAc transferase-like protein | transcript_product=Olinked GlcNAc transferase-like protein | location=KB007909:564	-1.19533	0.250203233928674	-0.25740687052409	26.3871	26.4862	100	3	26.1297	25.9879	100	3	7	7	7	29	29	29	33.026	0	15.748	2826100000	63	26.5051	26.4862	26.1699	29.0899	30.7856	29.6167
ACA1_054760-t26_1-p1	ACA1_054760-t26_1-p1 | transcript=ACA1_054760-t26_1 | gene=ACA1_054760 | organism=Acanthamoeba_castellanii_str._Neff | gene_product=Ras family protein | transcript_product=Ras family protein | location=KB007909:565866-567384(+) | protein_length=219 | seque	-2.15918	1.56596733119496	-1.11048475901286	26.7781	26.7257	100	3	25.6677	25.6677	66.6667	2	3	3	3	26.9	26.9	26.9	24.608	0	17.992	1670100000	32	26.7257	26.9173	26.6914	24.9353	NaN	25.6093
ACA1_054820-t26_1-p1	ACA1_054820-t26_1-p1 | transcript=ACA1_054820-t26_1 | gene=ACA1_054820 | organism=Acanthamoeba_castellanii_str._Neff | gene_product=tetratricopeptide repeat domain containing protein | transcript_product=tetratricopeptide repeat domain containing protein |	1.16088	0.247661374131662	0.215222040812176	27.2499	27.2949	100	3	27.4651	27.209	100	3	19	19	16	18.9	18.9	16.5	142.23	0	31.436	4804100000	87	27.3129	27.2949	27.1417	24.9095	26.2114	25.2468
ACA1_054850-t26_1-p1	ACA1_054850-t26_1-p1 | transcript=ACA1_054850-t26_1 | gene=ACA1_054850 | organism=Acanthamoeba_castellanii_str._Neff | gene_product=universal stress domain containing protein (UspA) | transcript_product=universal stress domain containing protein (UspA) | l	-1.50777	0.67097979868005	-0.592412630716961	26.0373	25.8355	100	3	25.4449	25.4449	66.6667	2	4	4	4	46.7	46.7	46.7	18.317	0	17.688	979110000	27	25.6742	26.6022	25.8355	22.83	22.8193	NaN
ACA1_054890-t26_1-p1	ACA1_054890-t26_1-p1 | transcript=ACA1_054890-t26_1 | gene=ACA1_054890 | organism=Acanthamoeba_castellanii_str._Neff | gene_product=leucine rich repeat-containing protein | transcript_product=leucine rich repeat-containing protein | location=KB007909:59784	1.72505	0.772693683461279	0.786640167236328	24.5534	24.5857	100	3	25.3401	24.9222	100	3	8	8	8	8.2	8.2	8.2	153.13	0	16.441	792350000	55	24.5857	24.6364	24.4381	29.7103	30.8767	29.9163
ACA1_054920-t26_1-p1	ACA1_054920-t26_1-p1 | transcript=ACA1_054920-t26_1 | gene=ACA1_054920 | organism=Acanthamoeba_castellanii_str._Neff | gene_product=aldehyde reductase | transcript_product=aldehyde reductase | location=KB007909:605035-605979(-) | protein_length=314 | seque	-1.00402	0	-0.00578498840332031	24.7266	24.7886	100	3	NaN	NaN	33.3333	1	6	4	4	18.8	15.9	15.9	34.399	0	7.1081	558260000	21	24.8146	24.5766	24.7886	22.6109	NaN	22.7079
ACA1_055010-t26_1-p1	ACA1_055010-t26_1-p1 | transcript=ACA1_055010-t26_1 | gene=ACA1_055010 | organism=Acanthamoeba_castellanii_str._Neff | gene_product=kinesin motor domain containing protein | transcript_product=kinesin motor domain containing protein | location=KB007909:625	NaN	0	NaN	22.2791	22.2791	66.6667	2	NaN	NaN	0	0	2	2	2	3.2	3.2	3.2	73.911	0.0039409	1.9094	58016000	4	22.2747	NaN	22.2835	NaN	NaN	NaN
ACA1_055030-t26_1-p1	ACA1_055030-t26_1-p1 | transcript=ACA1_055030-t26_1 | gene=ACA1_055030 | organism=Acanthamoeba_castellanii_str._Neff | gene_product=leucine rich repeat domain containing protein | transcript_product=leucine rich repeat domain containing protein | location=	1.58377	0.65617619415522	0.663362503051758	25.4036	25.3776	100	3	26.067	26.3643	100	3	4	4	4	4.3	4.3	4.3	145.48	0	6.2203	754020000	5	25.5403	25.293	25.3776	25.1433	26.7186	25.4897
ACA1_055050-t26_1-p1	ACA1_055050-t26_1-p1 | transcript=ACA1_055050-t26_1 | gene=ACA1_055050 | organism=Acanthamoeba_castellanii_str._Neff | gene_product=SH3 domain containing protein | transcript_product=SH3 domain containing protein | location=KB007909:640391-641960(+) | prot	1.2446	0.39611470713515	0.315685272216797	29.6132	29.6319	100	3	29.9289	29.6635	100	3	19	19	19	48.8	48.8	48.8	44.383	0	323.31	45668000000	391	29.6319	29.641	29.5666	25.511	26.402	25.7996
ACA1_055060-t26_1-p1	ACA1_055060-t26_1-p1 | transcript=ACA1_055060-t26_1 | gene=ACA1_055060 | organism=Acanthamoeba_castellanii_str._Neff | gene_product=formin domain containing protein | transcript_product=formin domain containing protein | location=KB007909:642378-647121(+)	2.31878	1.70207675560199	1.21336555480957	29.0142	28.9791	100	3	30.2275	29.9935	100	3	35	35	35	51.2	51.2	51.2	82.676	0	323.31	76256000000	554	29.1485	28.9791	28.9149	27.1065	27.8905	26.8887
ACA1_055270-t26_1-p1	ACA1_055270-t26_1-p1 | transcript=ACA1_055270-t26_1 | gene=ACA1_055270 | organism=Acanthamoeba_castellanii_str._Neff | gene_product=formin domain containing protein | transcript_product=formin domain containing protein | location=KB007909:668909-670133(+)	2.7427	1.87264009608318	1.455597559611	28.4596	28.47	100	3	29.9152	29.6358	100	3	14	14	14	53.7	53.7	53.7	32.305	0	297.46	40497000000	317	28.5564	28.47	28.3523	25.773	26.9606	26.0629
ACA1_055300-t26_1-p1	ACA1_055300-t26_1-p1 | transcript=ACA1_055300-t26_1 | gene=ACA1_055300 | organism=Acanthamoeba_castellanii_str._Neff | gene_product=hypothetical protein | transcript_product=hypothetical protein | location=KB007909:675229-676190(-) | protein_length=267 | s	1.42024	0.861025308833143	0.506131490071617	24.4564	24.5588	100	3	24.9625	24.8706	100	3	3	3	3	15.4	15.4	15.4	29.354	0	6.2268	446930000	23	24.5588	24.2087	24.6016	28.3271	29.4551	28.4937
ACA1_055310-t26_1-p1	ACA1_055310-t26_1-p1 | transcript=ACA1_055310-t26_1 | gene=ACA1_055310 | organism=Acanthamoeba_castellanii_str._Neff | gene_product=hypothetical protein | transcript_product=hypothetical protein | location=KB007909:676361-677667(+) | protein_length=321 | s	2.25079	1.61061447566576	1.17043177286784	26.1744	26.2159	100	3	27.3448	27.09	100	3	12	12	12	40.5	40.5	40.5	37.646	0	86.038	4545700000	124	26.2247	26.0825	26.2159	33.0294	33.9618	33.2164
ACA1_055340-t26_1-p1	ACA1_055340-t26_1-p1 | transcript=ACA1_055340-t26_1 | gene=ACA1_055340 | organism=Acanthamoeba_castellanii_str._Neff | gene_product=autophagy related protein 2 (ATG2), putative | transcript_product=autophagy related protein 2 (ATG2), putative | location=KB	1.35766	0.619070992230225	0.44112269083659	26.3584	26.3032	100	3	26.7995	26.6804	100	3	5	5	5	4	4	4	153.74	0	6.1355	1361100000	20	26.5852	26.3032	26.1869	23.9507	24.2229	23.9073
ACA1_055430-t26_1-p1	ACA1_055430-t26_1-p1 | transcript=ACA1_055430-t26_1 | gene=ACA1_055430 | organism=Acanthamoeba_castellanii_str._Neff | gene_product=N2,N2dimethylguanosine tRNA methyltransferase | transcript_product=N2,N2dimethylguanosine tRNA methyltransferase | location=	1.57126	0.858146278559942	0.65192159016927	26.5324	26.5728	100	3	27.1843	27.0152	100	3	20	20	20	44.4	44.4	44.4	56.134	0	119.26	11929000000	231	26.5728	26.5982	26.4263	24.9235	26.4179	25.2101
ACA1_055440-t26_1-p1	ACA1_055440-t26_1-p1 | transcript=ACA1_055440-t26_1 | gene=ACA1_055440 | organism=Acanthamoeba_castellanii_str._Neff | gene_product=calponin domain containing protein | transcript_product=calponin domain containing protein | location=KB007909:704675-707204	1.53748	0.608931951339405	0.620568593343101	25.7224	25.7772	100	3	26.343	25.9839	100	3	12	12	12	30.8	30.8	30.8	58.998	0	79.708	3050700000	77	25.7772	25.8265	25.5636	29.9539	31.0999	30.142
ACA1_055450-t26_1-p1	ACA1_055450-t26_1-p1 | transcript=ACA1_055450-t26_1 | gene=ACA1_055450 | organism=Acanthamoeba_castellanii_str._Neff | gene_product=hypothetical protein | transcript_product=hypothetical protein | location=KB007909:707522-708855(+) | protein_length=307 | s	1.27189	0.371126204378722	0.346969604492188	25.7511	25.7456	100	3	26.0981	25.7464	100	3	10	10	10	47.9	47.9	47.9	34.795	0	71.458	1965700000	86	25.7903	25.7174	25.7456	23.901	25.4243	NaN
ACA1_055490-t26_1-p1	ACA1_055490-t26_1-p1 | transcript=ACA1_055490-t26_1 | gene=ACA1_055490 | organism=Acanthamoeba_castellanii_str._Neff | gene_product=ThiF domain containing protein | transcript_product=ThiF domain containing protein | location=KB007909:715886-717801(+) | pr	1.47628	0	0.561964988708496	NaN	NaN	33.3333	1	24.8823	24.8823	66.6667	2	3	3	3	13.7	13.7	13.7	43.726	0.00022371	3.473	323960000	13	24.3204	NaN	NaN	28.069	29.1914	28.2909
ACA1_055520-t26_1-p1	ACA1_055520-t26_1-p1 | transcript=ACA1_055520-t26_1 | gene=ACA1_055520 | organism=Acanthamoeba_castellanii_str._Neff | gene_product=nucleoporin, putative | transcript_product=nucleoporin, putative | location=KB007909:722706-724697(-) | protein_length=360 |	1.17281	0.222072221880073	0.229968388875324	25.7604	25.8237	100	3	25.9904	25.7402	100	3	7	7	7	38.1	38.1	38.1	40.075	0	206.59	1912400000	71	25.8349	25.8237	25.6227	29.7153	30.8075	29.914
ACA1_055540-t26_1-p1	ACA1_055540-t26_1-p1 | transcript=ACA1_055540-t26_1 | gene=ACA1_055540 | organism=Acanthamoeba_castellanii_str._Neff | gene_product=aspartate aminotransferase | transcript_product=aspartate aminotransferase | location=KB007909:725498-727042(-) | protein_le	1.89392	1.11759167374897	0.921377182006836	27.7898	27.8172	100	3	28.7112	28.4384	100	3	19	19	19	65.9	65.9	65.9	45.633	0	286.73	17190000000	246	27.8172	27.9051	27.6473	27.5547	28.3445	27.5947
ACA1_055640-t26_1-p1	ACA1_055640-t26_1-p1 | transcript=ACA1_055640-t26_1 | gene=ACA1_055640 | organism=Acanthamoeba_castellanii_str._Neff | gene_product=tetratricopeptide repeat-containing protein | transcript_product=tetratricopeptide repeat-containing protein | location=KB00	1.92198	0.866053425795743	0.942593256632488	24.5808	24.5417	100	3	25.5234	25.0419	100	3	12	12	12	8.9	8.9	8.9	259.11	0	21.636	1091900000	45	24.5417	24.6889	24.5118	26.1741	27.5166	26.173
ACA1_055650-t26_1-p1	ACA1_055650-t26_1-p1 | transcript=ACA1_055650-t26_1 | gene=ACA1_055650 | organism=Acanthamoeba_castellanii_str._Neff | gene_product=lipoyl synthase | transcript_product=lipoyl synthase | location=KB007909:764561-766564(+) | protein_length=415 | sequence_SO	1.31956	0.487616577834013	0.400051752726235	25.7222	25.7181	100	3	26.1223	26.0282	100	3	12	12	12	35.4	35.4	35.4	45.514	0	35.153	2887800000	111	25.7963	25.6523	25.7181	26.6699	27.7779	26.7438
ACA1_055660-t26_1-p1	ACA1_055660-t26_1-p1 | transcript=ACA1_055660-t26_1 | gene=ACA1_055660 | organism=Acanthamoeba_castellanii_str._Neff | gene_product=lipoyl(octanoyl) transferase | transcript_product=lipoyl(octanoyl) transferase | location=KB007909:766698-767928(+) | protei	1.84076	1.32598153186953	0.880297978719078	25.0416	25.0292	100	3	25.9219	25.73	100	3	6	6	6	50.4	50.4	50.4	26.673	0	8.6404	994570000	32	25.1243	24.9713	25.0292	29.7369	31.0127	30.0089
ACA1_055670-t26_1-p1;ACA1_055800-t26_1-p1	ACA1_055670-t26_1-p1 | transcript=ACA1_055670-t26_1 | gene=ACA1_055670 | organism=Acanthamoeba_castellanii_str._Neff | gene_product=glutathione S-transferase, C-terminal domain containing protein | transcript_product=glutathione S-transferase, C-terminal d	NaN	NaN	NaN	NaN	NaN	0	0	NaN	NaN	0	0	3	3	3	32.9	32.9	32.9	23.8	0	8.2538	635440000	5	NaN	NaN	NaN	NaN	NaN	NaN
ACA1_057060-t26_1-p1	ACA1_057060-t26_1-p1 | transcript=ACA1_057060-t26_1 | gene=ACA1_057060 | organism=Acanthamoeba_castellanii_str._Neff | gene_product=Exportin 7, putative | transcript_product=Exportin 7, putative | location=KB007974:31816-35634(-) | protein_length=741 | seq	-1.0988	0.113325480429444	-0.135922749837238	26.1548	26.2442	100	3	26.0189	25.7524	100	3	13	13	13	23.1	23.1	23.1	84.052	0	28.151	3330600000	112	26.2581	26.2442	25.9621	29.3344	30.0863	29.6345
ACA1_057070-t26_1-p1	ACA1_057070-t26_1-p1 | transcript=ACA1_057070-t26_1 | gene=ACA1_057070 | organism=Acanthamoeba_castellanii_str._Neff | gene_product=exportin 7, putative | transcript_product=exportin 7, putative | location=KB007974:36446-37334(-) | protein_length=156 | seq	NaN	0	NaN	23.4728	23.4952	100	3	NaN	NaN	0	0	3	3	3	23.1	23.1	23.1	17.394	0.00085525	2.8105	196940000	28	23.2862	23.637	23.4952	25.6275	NaN	25.4606
ACA1_057090-t26_1-p1	ACA1_057090-t26_1-p1 | transcript=ACA1_057090-t26_1 | gene=ACA1_057090 | organism=Acanthamoeba_castellanii_str._Neff | gene_product=ZFAND1 protein | transcript_product=ZFAND1 protein | location=KB007974:39939-41506(-) | protein_length=274 | sequence_SO=sup	1.54799	0.75831764521283	0.630392710367836	23.5862	23.5614	100	3	24.2166	24.0519	100	3	3	3	3	12.8	12.8	12.8	30.679	0	5.1806	383490000	25	23.5596	23.6375	23.5614	30.123	30.5485	30.2325
ACA1_057180-t26_1-p1	ACA1_057180-t26_1-p1 | transcript=ACA1_057180-t26_1 | gene=ACA1_057180 | organism=Acanthamoeba_castellanii_str._Neff | gene_product=Nucleosome assembly protein (NAP), putative | transcript_product=Nucleosome assembly protein (NAP), putative | location=KB00	3.1147	2.05249410096474	1.63909149169922	29.9963	30.0465	100	3	31.6354	31.4281	100	3	15	15	15	34.7	34.7	34.7	41.297	0	323.31	71984000000	327	30.0675	30.0465	29.8749	27.2156	28.1888	27.3958
ACA1_057240-t26_1-p1	ACA1_057240-t26_1-p1 | transcript=ACA1_057240-t26_1 | gene=ACA1_057240 | organism=Acanthamoeba_castellanii_str._Neff | gene_product=MIT domain containing protein | transcript_product=MIT domain containing protein | location=KB007974:93120-96183(-) | protei	2.41933	1.12481905210674	1.27460734049479	24.375	24.375	66.6667	2	25.6496	25.4337	100	3	5	5	5	12.4	12.4	12.4	66.555	0	5.5373	479230000	39	23.9218	24.8283	NaN	24.817	25.6826	24.4112
ACA1_057250-t26_1-p1	ACA1_057250-t26_1-p1 | transcript=ACA1_057250-t26_1 | gene=ACA1_057250 | organism=Acanthamoeba_castellanii_str._Neff | gene_product=Fatty acid desaturase, putative | transcript_product=Fatty acid desaturase, putative | location=KB007974:96538-98802(-) | pr	NaN	0	NaN	26.5618	26.5544	100	3	NaN	NaN	0	0	6	6	6	17.9	17.9	17.9	51.441	0	14.391	1208300000	40	26.5544	26.601	26.5299	NaN	NaN	NaN
ACA1_057300-t26_1-p1	ACA1_057300-t26_1-p1 | transcript=ACA1_057300-t26_1 | gene=ACA1_057300 | organism=Acanthamoeba_castellanii_str._Neff | gene_product=hypothetical protein | transcript_product=hypothetical protein | location=KB007974:116458-117450(+) | protein_length=330 | s	1.2271	0.412493994221104	0.295251846313477	21.5456	21.5708	100	3	21.8408	21.6678	100	3	2	2	2	5.5	5.5	5.5	36.474	0.0024525	2.2818	64166000	14	21.423	21.5708	21.643	24.8407	26.1664	25.0231
ACA1_057330-t26_1-p1;ACA1_057380-t26_1-p1	ACA1_057330-t26_1-p1 | transcript=ACA1_057330-t26_1 | gene=ACA1_057330 | organism=Acanthamoeba_castellanii_str._Neff | gene_product=Hypothetical protein | transcript_product=Hypothetical protein | location=KB007974:120823-121521(+) | protein_length=232 | s	2.7717	1.1457419700562	1.47076956431071	24.1974	24.1974	66.6667	2	25.6682	25.7105	100	3	3	3	3	13.4	13.4	13.4	25.827	0	9.5433	551010000	13	24.2521	NaN	24.1427	27.6792	28.9245	27.9027
ACA1_057360-t26_1-p1	ACA1_057360-t26_1-p1 | transcript=ACA1_057360-t26_1 | gene=ACA1_057360 | organism=Acanthamoeba_castellanii_str._Neff | gene_product=signal peptidase I, putative | transcript_product=signal peptidase I, putative | location=KB007974:123123-124431(+) | protei	1.4909	0	0.576186180114746	NaN	NaN	33.3333	1	25.1968	25.1968	66.6667	2	2	2	2	11.5	11.5	11.5	27.402	0.00043706	3.1171	361730000	17	24.6206	NaN	NaN	28.9762	29.9709	29.182
ACA1_057390-t26_1-p1	ACA1_057390-t26_1-p1 | transcript=ACA1_057390-t26_1 | gene=ACA1_057390 | organism=Acanthamoeba_castellanii_str._Neff | gene_product=LSM domain containing protein | transcript_product=LSM domain containing protein | location=KB007974:130505-131245(-) | prot	-1.07682	0.0984001159767978	-0.106775601704914	25.0898	25.0898	66.6667	2	24.983	24.7141	100	3	3	3	3	22.1	22.1	22.1	22.955	0	4.7834	450150000	13	25.295	NaN	24.8846	24.9772	25.0077	25.2758
ACA1_057420-t26_1-p1	ACA1_057420-t26_1-p1 | transcript=ACA1_057420-t26_1 | gene=ACA1_057420 | organism=Acanthamoeba_castellanii_str._Neff | gene_product=ATPase, AAA domain containing protein | transcript_product=ATPase, AAA domain containing protein | location=KB007974:137157-	NaN	0	NaN	NaN	NaN	0	0	25.5441	25.5441	66.6667	2	6	4	4	16.7	13.1	13.1	75.14	0	11.991	406420000	12	NaN	NaN	NaN	NaN	NaN	NaN
ACA1_057440-t26_1-p1	ACA1_057440-t26_1-p1 | transcript=ACA1_057440-t26_1 | gene=ACA1_057440 | organism=Acanthamoeba_castellanii_str._Neff | gene_product=methyltransferase domain containing protein | transcript_product=methyltransferase domain containing protein | location=KB00	1.92767	2.08247184773897	0.946861267089844	25.6351	25.6317	100	3	26.5819	26.4157	100	3	8	8	8	34.5	34.5	34.5	42.44	0	20.304	1667800000	52	25.6317	25.7174	25.556	24.3107	25.654	24.6556
ACA1_057490-t26_1-p1	ACA1_057490-t26_1-p1 | transcript=ACA1_057490-t26_1 | gene=ACA1_057490 | organism=Acanthamoeba_castellanii_str._Neff | gene_product=zinc carboxypeptidase superfamily protein | transcript_product=zinc carboxypeptidase superfamily protein | location=KB007974	1.3675	0.897856239925793	0.451538721720379	25.2204	25.2494	100	3	25.6719	25.491	100	3	5	5	5	20.7	20.7	20.7	48.145	0	103.18	1093900000	37	25.2494	25.4071	25.0047	24.8608	26.3232	24.8521
ACA1_057530-t26_1-p1	ACA1_057530-t26_1-p1 | transcript=ACA1_057530-t26_1 | gene=ACA1_057530 | organism=Acanthamoeba_castellanii_str._Neff | gene_product=phosphatase, putative | transcript_product=phosphatase, putative | location=KB007974:159641-162495(+) | protein_length=487 |	-1.29661	0.376180201987566	-0.374743779500324	25.3336	25.3833	100	3	24.9589	24.9589	66.6667	2	7	7	7	18.9	18.9	18.9	55.095	0	53.598	1071200000	37	25.3833	25.1585	25.459	24.3772	25.8192	24.7431
ACA1_057790-t26_1-p1	ACA1_057790-t26_1-p1 | transcript=ACA1_057790-t26_1 | gene=ACA1_057790 | organism=Acanthamoeba_castellanii_str._Neff | gene_product=proteasome subunit protein, putative | transcript_product=proteasome subunit protein, putative | location=KB007974:179297-18	1.74739	0.982085615156482	0.805199305216469	28.797	28.7799	100	3	29.6022	29.3345	100	3	10	10	10	56.4	56.4	56.4	26.491	0	246.37	23821000000	203	28.7799	28.9456	28.6656	24.633	25.6627	24.7633
ACA1_057810-t26_1-p1	ACA1_057810-t26_1-p1 | transcript=ACA1_057810-t26_1 | gene=ACA1_057810 | organism=Acanthamoeba_castellanii_str._Neff | gene_product=Ras subfamily protein | transcript_product=Ras subfamily protein | location=KB007974:183529-186216(+) | protein_length=482 |	NaN	0	NaN	25.8147	25.8147	66.6667	2	NaN	NaN	0	0	2	2	2	6.6	6.6	6.6	52.434	0	4.206	609810000	10	25.949	NaN	25.6805	NaN	NaN	NaN
ACA1_057830-t26_1-p1	ACA1_057830-t26_1-p1 | transcript=ACA1_057830-t26_1 | gene=ACA1_057830 | organism=Acanthamoeba_castellanii_str._Neff | gene_product=FeS protein assembly co-chaperone HscB, putative | transcript_product=FeS protein assembly co-chaperone HscB, putative | loc	1.76953	1.08048235626749	0.823363622029625	25.3289	25.2112	100	3	26.1522	25.8697	100	3	4	4	4	24.8	24.8	24.8	29.851	0	35.7	1531000000	52	25.6037	25.2112	25.1717	28.1755	29.3524	28.4043
ACA1_057860-t26_1-p1	ACA1_057860-t26_1-p1 | transcript=ACA1_057860-t26_1 | gene=ACA1_057860 | organism=Acanthamoeba_castellanii_str._Neff | gene_product=hydrolase, alpha/beta fold domain containing protein | transcript_product=hydrolase, alpha/beta fold domain containing prote	1.12225	0.191030059354383	0.16639836629232	26.8955	26.8249	100	3	27.0619	26.8967	100	3	4	4	4	12.5	12.5	12.5	54.605	0	10.293	2350100000	48	27.0705	26.791	26.8249	23.4233	24.7344	23.493
ACA1_057940-t26_1-p1	ACA1_057940-t26_1-p1 | transcript=ACA1_057940-t26_1 | gene=ACA1_057940 | organism=Acanthamoeba_castellanii_str._Neff | gene_product=lysosomal alphamannosidase | transcript_product=lysosomal alphamannosidase | location=KB007974:211883-216586(+) | protein_le	1.51411	0.759568683420233	0.598472595214844	28.4391	28.4675	100	3	29.0376	28.7426	100	3	24	24	24	28.5	28.5	28.5	111.56	0	323.31	26411000000	369	28.5088	28.4675	28.341	25.5095	26.6176	25.8106
ACA1_058010-t26_1-p1	ACA1_058010-t26_1-p1 | transcript=ACA1_058010-t26_1 | gene=ACA1_058010 | organism=Acanthamoeba_castellanii_str._Neff | gene_product=WD40 repeat protein | transcript_product=WD40 repeat protein | location=KB007974:229954-231637(+) | protein_length=331 | seq	1.38321	0.724327639571226	0.468017260233562	23.9185	24.0726	100	3	24.3865	24.3865	66.6667	2	4	4	4	14.2	14.2	14.2	37.303	0	28.099	422840000	27	24.0726	24.1292	23.5536	26.6178	27.8159	26.9467
ACA1_058090-t26_1-p1	ACA1_058090-t26_1-p1 | transcript=ACA1_058090-t26_1 | gene=ACA1_058090 | organism=Acanthamoeba_castellanii_str._Neff | gene_product=zinc finger domain containing protein | transcript_product=zinc finger domain containing protein | location=KB007974:249129-	2.96705	1.63798005996259	1.56902885437012	23.7338	23.7389	100	3	25.3028	24.9658	100	3	5	5	5	17.7	17.7	17.7	35.195	0	151.06	556100000	33	23.7389	23.7205	23.742	28.078	28.9715	28.3463
ACA1_058150-t26_1-p1	ACA1_058150-t26_1-p1 | transcript=ACA1_058150-t26_1 | gene=ACA1_058150 | organism=Acanthamoeba_castellanii_str._Neff | gene_product=oxidoreductase, putative | transcript_product=oxidoreductase, putative | location=KB007974:260169-261203(+) | protein_length	1.42096	0.644417272630264	0.506863911946613	28.2518	28.267	100	3	28.7586	28.4937	100	3	4	4	4	19	19	19	26.219	0	20.464	4706300000	25	28.267	28.3314	28.1568	30.1604	31.3565	30.445
ACA1_058190-t26_1-p1	ACA1_058190-t26_1-p1 | transcript=ACA1_058190-t26_1 | gene=ACA1_058190 | organism=Acanthamoeba_castellanii_str._Neff | gene_product=leucine rich repeat domain containing protein | transcript_product=leucine rich repeat domain containing protein | location=	-1.00095	0.00470754597212285	-0.00136947631835938	22.9439	22.9439	66.6667	2	22.9425	22.9425	66.6667	2	3	3	3	5.6	5.6	5.6	83.931	0.0033617	1.9421	184840000	7	NaN	22.9584	22.9293	30.2684	31.3178	30.6036
ACA1_058200-t26_1-p1	ACA1_058200-t26_1-p1 | transcript=ACA1_058200-t26_1 | gene=ACA1_058200 | organism=Acanthamoeba_castellanii_str._Neff | gene_product=methyltransferase domain containing protein | transcript_product=methyltransferase domain containing protein | location=KB00	1.24162	0.363094468021169	0.312218348185219	25.3454	25.4284	100	3	25.6576	25.3708	100	3	5	5	5	23.2	23.2	23.2	31.899	0	20.969	1086300000	50	25.4284	25.5069	25.1008	24.5996	25.939	25.4349
ACA1_058210-t26_1-p1	ACA1_058210-t26_1-p1 | transcript=ACA1_058210-t26_1 | gene=ACA1_058210 | organism=Acanthamoeba_castellanii_str._Neff | gene_product=Fbox domain containing protein | transcript_product=Fbox domain containing protein | location=KB007974:270441-272946(-) | pr	1.55753	1.35916214931499	0.639255523681641	25.4735	25.463	100	3	26.1128	26.0982	100	3	7	7	7	22.7	22.7	22.7	45.311	0	27.112	1609800000	70	25.463	25.7063	25.2513	29.477	30.7343	29.7374
ACA1_058260-t26_1-p1	ACA1_058260-t26_1-p1 | transcript=ACA1_058260-t26_1 | gene=ACA1_058260 | organism=Acanthamoeba_castellanii_str._Neff | gene_product=oxidoreductase, putative | transcript_product=oxidoreductase, putative | location=KB007974:282985-284461(-) | protein_length	-1.19341	0.487959289705446	-0.255095799763996	25.2244	25.221	100	3	24.9693	24.7945	100	3	6	6	6	21.2	21.2	21.2	41.067	0	4.2142	920070000	43	25.3464	25.221	25.1057	26.6558	27.7325	27.0477
ACA1_058280-t26_1-p1	ACA1_058280-t26_1-p1 | transcript=ACA1_058280-t26_1 | gene=ACA1_058280 | organism=Acanthamoeba_castellanii_str._Neff | gene_product=opioid growth factor receptor (ogfr) region protein, putative | transcript_product=opioid growth factor receptor (ogfr) regi	1.40445	0.508419240666911	0.490001678466797	24.6267	24.6502	100	3	25.1167	24.7631	100	3	4	4	4	10.4	10.4	10.4	51.668	0	7.9709	652060000	28	24.8495	24.6502	24.3804	28.9303	29.4524	28.8786
ACA1_058300-t26_1-p1	ACA1_058300-t26_1-p1 | transcript=ACA1_058300-t26_1 | gene=ACA1_058300 | organism=Acanthamoeba_castellanii_str._Neff | gene_product=RhoGEF domain containing protein | transcript_product=RhoGEF domain containing protein | location=KB007974:290928-297418(+)	-1.14672	0.663761136666922	-0.197515805562336	24.2902	24.1986	100	3	24.0927	24.0927	66.6667	2	3	3	3	2.9	2.9	2.9	153.35	0	4.4217	346780000	24	24.4858	24.1986	24.1863	24.9416	26.2053	25.1185
ACA1_058340-t26_1-p1	ACA1_058340-t26_1-p1 | transcript=ACA1_058340-t26_1 | gene=ACA1_058340 | organism=Acanthamoeba_castellanii_str._Neff | gene_product=Ser/Thr phosphatase family superfamily protein | transcript_product=Ser/Thr phosphatase family superfamily protein | locatio	1.36857	0	0.452664375305176	NaN	NaN	33.3333	1	23.9314	23.9314	66.6667	2	5	5	5	12.7	12.7	12.7	58.189	0	4.1006	128750000	9	NaN	23.4788	NaN	24.9735	26.2319	24.8931
ACA1_058350-t26_1-p1	ACA1_058350-t26_1-p1 | transcript=ACA1_058350-t26_1 | gene=ACA1_058350 | organism=Acanthamoeba_castellanii_str._Neff | gene_product=LsmAD domain containing protein | transcript_product=LsmAD domain containing protein | location=KB007974:303862-308893(+) |	1.83389	0.951988984411146	0.874905268351238	27.5229	27.5522	100	3	28.3978	28.0564	100	3	26	26	26	34.4	34.4	34.4	122.63	0	242.02	10591000000	233	27.5522	27.5676	27.4489	26.3395	27.4634	26.563
ACA1_058370-t26_1-p1	ACA1_058370-t26_1-p1 | transcript=ACA1_058370-t26_1 | gene=ACA1_058370 | organism=Acanthamoeba_castellanii_str._Neff | gene_product=Myblike DNA-binding domain containing protein | transcript_product=Myblike DNA-binding domain containing protein | location=	2.70997	0.776969136546351	1.4382791519165	24.2838	24.2838	66.6667	2	25.722	25.3074	100	3	6	6	6	10.5	10.5	10.5	94.59	0	11.058	968480000	14	24.6265	23.941	NaN	26.5881	27.9436	27.0077
ACA1_058450-t26_1-p1	ACA1_058450-t26_1-p1 | transcript=ACA1_058450-t26_1 | gene=ACA1_058450 | organism=Acanthamoeba_castellanii_str._Neff | gene_product=Zndependent dipeptidase | transcript_product=Zndependent dipeptidase | location=KB007974:325147-327111(-) | protein_length=4	-1.7174	0.905855356453026	-0.780222574869793	24.9377	24.8616	100	3	24.1574	24.0423	100	3	4	4	4	12.8	12.8	12.8	47.84	0.00044004	3.224	533980000	20	25.111	24.8404	24.8616	25.6327	NaN	25.5816
ACA1_058520-t26_1-p1	ACA1_058520-t26_1-p1 | transcript=ACA1_058520-t26_1 | gene=ACA1_058520 | organism=Acanthamoeba_castellanii_str._Neff | gene_product=protein kinase domain containing protein | transcript_product=protein kinase domain containing protein | location=KB007974:3	1.66169	0.916915650605091	0.732653935750324	24.1032	24.0823	100	3	24.8359	24.669	100	3	6	6	6	11.8	11.8	11.8	80.135	0	18.718	727710000	39	24.322	23.9054	24.0823	30.7598	31.9479	31.0152
ACA1_058540-t26_1-p1	ACA1_058540-t26_1-p1 | transcript=ACA1_058540-t26_1 | gene=ACA1_058540 | organism=Acanthamoeba_castellanii_str._Neff | gene_product=2oxoglutarate and iron-dependent oxygenase domain containing protein 2, putative | transcript_product=2oxoglutarate and iron	2.12434	0	1.08701260884603	NaN	NaN	33.3333	1	25.7651	25.6874	100	3	3	3	3	16.2	16.2	16.2	28.741	0.0054243	1.7308	578630000	17	NaN	NaN	24.6781	25.0604	26.2612	25.3768
ACA1_058560-t26_1-p1	ACA1_058560-t26_1-p1 | transcript=ACA1_058560-t26_1 | gene=ACA1_058560 | organism=Acanthamoeba_castellanii_str._Neff | gene_product=protein phosphatase 2C domain containing protein | transcript_product=protein phosphatase 2C domain containing protein | loc	1.46506	0.715546270668875	0.550961812337242	25.5754	25.5548	100	3	26.1264	25.9335	100	3	8	8	8	17.1	17.1	17.1	62.965	0	15.401	1538000000	47	25.6818	25.4896	25.5548	25.1506	26.1136	25.3763
ACA1_058570-t26_1-p1	ACA1_058570-t26_1-p1 | transcript=ACA1_058570-t26_1 | gene=ACA1_058570 | organism=Acanthamoeba_castellanii_str._Neff | gene_product=leucine rich repeat domain containing protein | transcript_product=leucine rich repeat domain containing protein | location=	1.6653	1.36021894495231	0.735782623291016	24.7722	24.7197	100	3	25.508	25.508	66.6667	2	6	6	6	19.4	19.4	19.4	51.632	0	10.818	549210000	30	24.9802	24.6167	24.7197	25.889	27.3424	26.1128
ACA1_058590-t26_1-p1	ACA1_058590-t26_1-p1 | transcript=ACA1_058590-t26_1 | gene=ACA1_058590 | organism=Acanthamoeba_castellanii_str._Neff | gene_product=copine VIII, putative | transcript_product=copine VIII, putative | location=KB007974:356560-359711(+) | protein_length=570 |	1.72931	1.00437976853453	0.790194829305012	28.7829	28.7967	100	3	29.5731	29.295	100	3	26	26	24	53.7	53.7	50.7	64.291	0	291.28	40088000000	388	28.8521	28.7967	28.6998	26.7078	27.7486	27.1369
ACA1_058710-t26_1-p1	ACA1_058710-t26_1-p1 | transcript=ACA1_058710-t26_1 | gene=ACA1_058710 | organism=Acanthamoeba_castellanii_str._Neff | gene_product=Sphase kinase-associated protein, putative | transcript_product=Sphase kinase-associated protein, putative | location=KB0079	-2.3069	0.429312440131865	-1.20595423380534	28.3929	28.4071	100	3	27.1869	28.3761	100	3	6	6	6	43.4	43.4	43.4	18.289	0	290.65	9764600000	156	28.4235	28.348	28.4071	24.7382	25.8455	25.0005
ACA1_058720-t26_1-p1	ACA1_058720-t26_1-p1 | transcript=ACA1_058720-t26_1 | gene=ACA1_058720 | organism=Acanthamoeba_castellanii_str._Neff | gene_product=hypothetical protein | transcript_product=hypothetical protein | location=KB007974:363092-364136(-) | protein_length=213 | s	-1.06345	0.0912399787639192	-0.0887521107991525	26.8643	26.859	100	3	26.7755	26.6036	100	3	7	7	7	38.5	38.5	38.5	23.501	0	323.31	5522100000	95	26.859	27.0666	26.6672	26.2884	27.1214	26.5875
ACA1_058740-t26_1-p1	ACA1_058740-t26_1-p1 | transcript=ACA1_058740-t26_1 | gene=ACA1_058740 | organism=Acanthamoeba_castellanii_str._Neff | gene_product=ATPcitrate synthase | transcript_product=ATPcitrate synthase | location=KB007974:366518-371499(+) | protein_length=1130 | se	-2.24996	1.60192595456416	-1.16989835103353	31.3698	31.41	100	3	30.1999	30.0156	100	3	73	73	73	74.5	74.5	74.5	123.89	0	323.31	243110000000	1904	31.41	31.4224	31.277	24.7083	25.6201	24.1981
ACA1_058760-t26_1-p1	ACA1_058760-t26_1-p1 | transcript=ACA1_058760-t26_1 | gene=ACA1_058760 | organism=Acanthamoeba_castellanii_str._Neff | gene_product=coproporphyrinogen III oxidase, aerobic, putative | transcript_product=coproporphyrinogen III oxidase, aerobic, putative | l	2.60164	1.72066320571001	1.37941996256511	28.7711	28.8111	100	3	30.1505	29.8926	100	3	19	19	19	63.9	63.9	63.9	40.685	0	323.31	58460000000	432	28.8111	28.9318	28.5705	26.6634	27.9203	26.9543
ACA1_058770-t26_1-p1	ACA1_058770-t26_1-p1 | transcript=ACA1_058770-t26_1 | gene=ACA1_058770 | organism=Acanthamoeba_castellanii_str._Neff | gene_product=ribosomal L15, putative | transcript_product=ribosomal L15, putative | location=KB007974:377911-378716(-) | protein_length=1	-1.70069	1.83758964838288	-0.766117095947266	29.458	29.4329	100	3	28.6919	28.632	100	3	8	8	8	36.8	36.8	36.8	23.028	0	127.55	36160000000	195	29.4329	29.6417	29.2994	28.161	28.9302	28.4636
ACA1_058790-t26_1-p1	ACA1_058790-t26_1-p1 | transcript=ACA1_058790-t26_1 | gene=ACA1_058790 | organism=Acanthamoeba_castellanii_str._Neff | gene_product=GDPassociated inhibitor, putative | transcript_product=GDPassociated inhibitor, putative | location=KB007974:381694-383451(-	1.60327	1.02712656697293	0.681017557779949	30.5103	30.513	100	3	31.1913	30.9859	100	3	25	25	25	76	76	76	45.986	0	323.31	139600000000	885	30.5878	30.513	30.43	26.1965	27.1254	26.4407
ACA1_058800-t26_1-p1	ACA1_058800-t26_1-p1 | transcript=ACA1_058800-t26_1 | gene=ACA1_058800 | organism=Acanthamoeba_castellanii_str._Neff | gene_product=mitochondrial 2oxodicarboxylate carrier 1, putative | transcript_product=mitochondrial 2oxodicarboxylate carrier 1, putative	1.05666	0.0740518222108558	0.0795180002848284	26.8656	26.8661	100	3	26.9451	26.7233	100	3	10	10	10	27.2	27.2	27.2	32.182	0	14.781	6466100000	90	26.8661	27.0496	26.6811	25.2946	NaN	25.4849
ACA1_058810-t26_1-p1	ACA1_058810-t26_1-p1 | transcript=ACA1_058810-t26_1 | gene=ACA1_058810 | organism=Acanthamoeba_castellanii_str._Neff | gene_product=Inositol3-phosphate synthase | transcript_product=Inositol3-phosphate synthase | location=KB007974:385471-387036(+) | protei	1.32175	0.51910634873657	0.402448654174805	29.1986	29.2622	100	3	29.601	29.3687	100	3	17	17	17	44.7	44.7	44.7	57.605	0	285.93	32665000000	329	29.2622	29.2747	29.0587	26.0942	27.2561	26.5321
ACA1_058840-t26_1-p1	ACA1_058840-t26_1-p1 | transcript=ACA1_058840-t26_1 | gene=ACA1_058840 | organism=Acanthamoeba_castellanii_str._Neff | gene_product=heat shock protein gp96, putative | transcript_product=heat shock protein gp96, putative | location=KB007974:391235-394044(-	-1.39015	0.763817836480346	-0.47524134318034	28.8347	28.8633	100	3	28.3594	28.0884	100	3	34	32	32	48.4	46.6	46.6	89.738	0	323.31	57560000000	608	28.8938	28.8633	28.7469	26.0722	27.4941	26.7089
ACA1_058850-t26_1-p1	ACA1_058850-t26_1-p1 | transcript=ACA1_058850-t26_1 | gene=ACA1_058850 | organism=Acanthamoeba_castellanii_str._Neff | gene_product=chaperone protein DnaK, putative | transcript_product=chaperone protein DnaK, putative | location=KB007974:394434-396684(-)	1.5917	0.985329347906197	0.670572916666668	31.6213	31.6551	100	3	32.2919	32.1212	100	3	47	47	47	70	70	70	72.697	0	323.31	622700000000	2564	31.6801	31.6551	31.5286	26.3587	27.3376	26.5117
ACA1_058860-t26_1-p1	ACA1_058860-t26_1-p1 | transcript=ACA1_058860-t26_1 | gene=ACA1_058860 | organism=Acanthamoeba_castellanii_str._Neff | gene_product=ribosomal protein L15, putative | transcript_product=ribosomal protein L15, putative | location=KB007974:397035-398200(-) |	-1.28778	0.573665560839119	-0.364883422851563	25.5354	25.5064	100	3	25.1705	25.0646	100	3	6	6	6	34	34	34	29.135	0	18.638	1271800000	29	25.5064	25.7281	25.3717	25.2696	25.8978	25.51
ACA1_058890-t26_1-p1	ACA1_058890-t26_1-p1 | transcript=ACA1_058890-t26_1 | gene=ACA1_058890 | organism=Acanthamoeba_castellanii_str._Neff | gene_product=Signal transducer and activator of transcription STAT family protein | transcript_product=Signal transducer and activator of	1.17894	0.278340396062226	0.23748779296875	28.6466	28.6434	100	3	28.8841	28.7029	100	3	18	18	18	47.1	47.1	47.1	64.191	0	323.31	11402000000	207	28.7983	28.6434	28.4982	24.6352	25.6535	24.6231
ACA1_059440-t26_1-p1	ACA1_059440-t26_1-p1 | transcript=ACA1_059440-t26_1 | gene=ACA1_059440 | organism=Acanthamoeba_castellanii_str._Neff | gene_product=hypothetical protein | transcript_product=hypothetical protein | location=KB007974:446607-448187(-) | protein_length=423 | s	3.32827	2.34652412088189	1.73477172851563	23.8598	23.791	100	3	25.5946	25.4907	100	3	6	6	6	15.8	15.8	15.8	46.438	0	65.105	768320000	49	24.0126	23.791	23.7758	23.9408	25.2737	NaN
ACA1_059460-t26_1-p1	ACA1_059460-t26_1-p1 | transcript=ACA1_059460-t26_1 | gene=ACA1_059460 | organism=Acanthamoeba_castellanii_str._Neff | gene_product=ribosomal protein L13e, putative | transcript_product=ribosomal protein L13e, putative | location=KB007974:450241-450990(+)	-1.67098	0.887383752239427	-0.740690231323242	30.784	30.7907	100	3	30.0433	29.9658	100	3	19	19	19	58.9	58.9	58.9	24.416	0	114.8	102530000000	440	30.8151	30.7907	30.7462	23.0466	21.9512	22.9982
ACA1_059510-t26_1-p1	ACA1_059510-t26_1-p1 | transcript=ACA1_059510-t26_1 | gene=ACA1_059510 | organism=Acanthamoeba_castellanii_str._Neff | gene_product=EF hand domain containing protein | transcript_product=EF hand domain containing protein | location=KB007974:457869-459047(-	3.05754	1.76238976817275	1.61237049102783	23.7881	23.7881	66.6667	2	25.4005	25.4005	66.6667	2	3	2	2	15.2	11.3	11.3	24.857	0	4.6	459520000	12	23.9702	NaN	23.606	27.5022	28.6834	27.7516
ACA1_059520-t26_1-p1	ACA1_059520-t26_1-p1 | transcript=ACA1_059520-t26_1 | gene=ACA1_059520 | organism=Acanthamoeba_castellanii_str._Neff | gene_product=dihydropyrimidinase | transcript_product=dihydropyrimidinase | location=KB007974:459347-461511(-) | protein_length=493 | seq	1.06764	0.0789346165892983	0.0944245656331368	25.5497	25.5197	100	3	25.6441	25.4044	100	3	8	8	8	30	30	30	54.117	0	47.382	2257600000	68	25.8397	25.5197	25.2898	28.5209	29.7793	28.778
ACA1_059540-t26_1-p1	ACA1_059540-t26_1-p1 | transcript=ACA1_059540-t26_1 | gene=ACA1_059540 | organism=Acanthamoeba_castellanii_str._Neff | gene_product=peptidase D, putative | transcript_product=peptidase D, putative | location=KB007974:462844-464896(+) | protein_length=485 |	1.659	1.02808812899566	0.730317433675129	27.5838	27.5688	100	3	28.3142	28.0187	100	3	20	20	20	56.1	56.1	56.1	54.212	0	130.97	22506000000	294	27.68	27.5688	27.5028	25.7428	26.8616	25.9993
ACA1_059740-t26_1-p1	ACA1_059740-t26_1-p1 | transcript=ACA1_059740-t26_1 | gene=ACA1_059740 | organism=Acanthamoeba_castellanii_str._Neff | gene_product=Tcomplex protein 1, eta subunit | transcript_product=Tcomplex protein 1, eta subunit | location=KB007974:504053-506223(-) |	1.17328	0.273006194652555	0.230551401774086	29.9151	29.9474	100	3	30.1456	29.914	100	3	26	26	25	61.2	61.2	59.2	59.626	0	323.31	61894000000	418	29.9676	29.9474	29.8302	28.6134	29.8382	28.8247
ACA1_059770-t26_1-p1	ACA1_059770-t26_1-p1 | transcript=ACA1_059770-t26_1 | gene=ACA1_059770 | organism=Acanthamoeba_castellanii_str._Neff | gene_product=nuclear protein SET family protein, putative | transcript_product=nuclear protein SET family protein, putative | location=KB	-1.40417	0.586627000338333	-0.489714622497559	24.7098	24.6469	100	3	24.2201	24.2201	66.6667	2	5	5	5	15.3	15.3	15.3	63.117	0	6.2159	470460000	21	24.9387	24.5439	24.6469	26.1159	27.2369	26.4297
ACA1_059800-t26_1-p1	ACA1_059800-t26_1-p1 | transcript=ACA1_059800-t26_1 | gene=ACA1_059800 | organism=Acanthamoeba_castellanii_str._Neff | gene_product=hypothetical protein | transcript_product=hypothetical protein | location=KB007974:517765-520272(+) | protein_length=395 | s	NaN	0	NaN	NaN	NaN	33.3333	1	NaN	NaN	0	0	3	3	3	9.6	9.6	9.6	44.462	0	5.3555	125870000	9	NaN	23.1575	NaN	NaN	24.6482	23.4979
ACA1_059820-t26_1-p1	ACA1_059820-t26_1-p1 | transcript=ACA1_059820-t26_1 | gene=ACA1_059820 | organism=Acanthamoeba_castellanii_str._Neff | gene_product=hypothetical protein | transcript_product=hypothetical protein | location=KB007974:523434-528883(+) | protein_length=1000 |	-1.12211	0.146832556243317	-0.166220347086586	25.0215	25.071	100	3	24.8553	24.5814	100	3	12	12	12	15.5	15.5	15.5	110.19	0	52.355	1520500000	83	25.2034	25.071	24.7901	25.3184	25.9656	25.4766
ACA1_059840-t26_1-p1	ACA1_059840-t26_1-p1 | transcript=ACA1_059840-t26_1 | gene=ACA1_059840 | organism=Acanthamoeba_castellanii_str._Neff | gene_product=phosphoenolpyruvate carboxylase | transcript_product=phosphoenolpyruvate carboxylase | location=KB007974:534186-538882(+) |	1.13897	0.200183022635543	0.18773587544759	27.667	27.692	100	3	27.8548	27.573	100	3	32	32	32	44.4	44.4	44.4	103.46	0	323.31	26665000000	420	27.7281	27.692	27.581	25.3854	26.6165	25.6499
ACA1_059860-t26_1-p1	ACA1_059860-t26_1-p1 | transcript=ACA1_059860-t26_1 | gene=ACA1_059860 | organism=Acanthamoeba_castellanii_str._Neff | gene_product=RNA recognition motif domain containing protein | transcript_product=RNA recognition motif domain containing protein | locat	1.42959	0.796880883133942	0.515597661336265	24.3716	24.368	100	3	24.8872	24.6238	100	3	8	8	8	11.1	11.1	11.1	117.42	0	50.613	919260000	51	24.477	24.368	24.2698	25.9112	26.9988	26.1807
ACA1_059870-t26_1-p1	ACA1_059870-t26_1-p1 | transcript=ACA1_059870-t26_1 | gene=ACA1_059870 | organism=Acanthamoeba_castellanii_str._Neff | gene_product=purine nucleoside phosphorylase | transcript_product=purine nucleoside phosphorylase | location=KB007974:545801-551340(+) |	-1.3112	0.372272361057956	-0.390883127848305	24.9642	24.9905	100	3	24.5733	24.3741	100	3	11	11	11	19.7	19.7	19.7	90.121	0	19.791	1174600000	55	25.1929	24.9905	24.7093	25.2646	25.6603	25.2504
ACA1_060000-t26_1-p1	ACA1_060000-t26_1-p1 | transcript=ACA1_060000-t26_1 | gene=ACA1_060000 | organism=Acanthamoeba_castellanii_str._Neff | gene_product=hypothetical protein | transcript_product=hypothetical protein | location=KB007974:559239-560156(-) | protein_length=305 | s	1.71234	0.935385503789556	0.7759698232015	26.0929	26.0659	100	3	26.8689	26.648	100	3	5	5	5	17.7	17.7	17.7	32.6	0	6.0923	1866900000	38	26.2875	25.9253	26.0659	24.2833	25.9091	25.5581
ACA1_060010-t26_1-p1	ACA1_060010-t26_1-p1 | transcript=ACA1_060010-t26_1 | gene=ACA1_060010 | organism=Acanthamoeba_castellanii_str._Neff | gene_product=MIR domain containing protein | transcript_product=MIR domain containing protein | location=KB007974:560468-561790(+) | prot	-1.94919	1.40113968944124	-0.962871551513672	26.3277	26.4577	100	3	25.3648	25.1863	100	3	7	7	7	44.5	44.5	44.5	26.45	0	92.813	2960100000	101	26.4638	26.4577	26.0615	24.1755	23.7537	24.2711
ACA1_060020-t26_1-p1	ACA1_060020-t26_1-p1 | transcript=ACA1_060020-t26_1 | gene=ACA1_060020 | organism=Acanthamoeba_castellanii_str._Neff | gene_product=WD repeat containing protein | transcript_product=WD repeat containing protein | location=KB007974:561900-563699(-) | protei	1.19099	0	0.252164204915363	NaN	NaN	33.3333	1	28.5761	28.3976	100	3	4	4	4	19.2	19.2	19.2	33.192	0	3.8115	3320500000	16	NaN	28.3239	NaN	26.9955	28.2647	27.1613
ACA1_060190-t26_1-p1	ACA1_060190-t26_1-p1 | transcript=ACA1_060190-t26_1 | gene=ACA1_060190 | organism=Acanthamoeba_castellanii_str._Neff | gene_product=Transmembrane protein, putative | transcript_product=Transmembrane protein, putative | location=KB007974:608331-609712(+) |	-1.81674	1.68035499877457	-0.86134974161784	25.8854	25.8995	100	3	25.024	25.024	66.6667	2	6	6	6	35.8	35.8	35.8	29.475	0	24.87	1025400000	43	25.8995	25.915	25.8417	24.2242	NaN	NaN
ACA1_060210-t26_1-p1	ACA1_060210-t26_1-p1 | transcript=ACA1_060210-t26_1 | gene=ACA1_060210 | organism=Acanthamoeba_castellanii_str._Neff | gene_product=ankyrin 2,3/unc44, putative | transcript_product=ankyrin 2,3/unc44, putative | location=KB007974:613157-614502(+) | protein_	NaN	0	NaN	24.8216	24.8216	66.6667	2	NaN	NaN	0	0	3	3	3	20.8	20.8	20.8	27.225	0	6.674	377240000	23	NaN	24.8875	24.7558	NaN	NaN	NaN
ACA1_060220-t26_1-p1	ACA1_060220-t26_1-p1 | transcript=ACA1_060220-t26_1 | gene=ACA1_060220 | organism=Acanthamoeba_castellanii_str._Neff | gene_product=U5 small nuclear ribonucleoprotein helicase, putative | transcript_product=U5 small nuclear ribonucleoprotein helicase, puta	1.71242	0.995740418112414	0.776035308837891	27.6669	27.6988	100	3	28.4429	28.171	100	3	84	84	84	45.8	45.8	45.8	251.06	0	323.31	39071000000	853	27.7455	27.6988	27.5564	24.4037	25.8917	24.8262
ACA1_060510-t26_1-p1	ACA1_060510-t26_1-p1 | transcript=ACA1_060510-t26_1 | gene=ACA1_060510 | organism=Acanthamoeba_castellanii_str._Neff | gene_product=Mut protein | transcript_product=Mut protein | location=KB007974:695979-699653(+) | protein_length=709 | sequence_SO=superco	2.20517	1.38177092526533	1.14088694254557	29.2372	29.2753	100	3	30.378	30.1975	100	3	31	31	31	61.1	61.1	61.1	77.167	0	323.31	78178000000	716	29.3378	29.2753	29.0983	24.8207	25.9993	24.8754
ACA1_060540-t26_1-p1	ACA1_060540-t26_1-p1 | transcript=ACA1_060540-t26_1 | gene=ACA1_060540 | organism=Acanthamoeba_castellanii_str._Neff | gene_product=hypothetical protein | transcript_product=hypothetical protein | location=KB007974:703635-705436(-) | protein_length=447 | s	NaN	0	NaN	NaN	NaN	0	0	24.0731	24.0731	66.6667	2	2	2	2	6.5	6.5	6.5	48.332	0.0024223	2.1637	88979000	5	NaN	NaN	NaN	25.0747	25.8974	25.2462
ACA1_060550-t26_1-p1	ACA1_060550-t26_1-p1 | transcript=ACA1_060550-t26_1 | gene=ACA1_060550 | organism=Acanthamoeba_castellanii_str._Neff | gene_product=FAD dependent oxidoreductase | transcript_product=FAD dependent oxidoreductase | location=KB007974:706240-707833(+) | protei	2.09016	0.977536758545925	1.06361548105876	25.9615	25.9615	66.6667	2	27.0251	27.1374	100	3	4	4	4	15.4	15.4	15.4	40.915	0	4.2555	1467100000	19	25.5817	26.3412	NaN	25.6613	26.9954	26.2283
ACA1_060560-t26_1-p1	ACA1_060560-t26_1-p1 | transcript=ACA1_060560-t26_1 | gene=ACA1_060560 | organism=Acanthamoeba_castellanii_str._Neff | gene_product=membrane protein | transcript_product=membrane protein | location=KB007974:707901-708399(-) | protein_length=135 | sequence_	NaN	0	NaN	24.9481	25.0287	100	3	NaN	NaN	0	0	3	3	3	21.5	21.5	21.5	15.196	0	3.9548	196600000	9	25.1136	24.702	25.0287	NaN	NaN	NaN
ACA1_060600-t26_1-p1	ACA1_060600-t26_1-p1 | transcript=ACA1_060600-t26_1 | gene=ACA1_060600 | organism=Acanthamoeba_castellanii_str._Neff | gene_product=hypothetical protein | transcript_product=hypothetical protein | location=KB007974:712325-712893(-) | protein_length=119 | s	-1.18708	0.582774461748069	-0.247414588928223	27.0281	27.0281	66.6667	2	26.7807	26.7807	66.6667	2	3	3	3	26.9	26.9	26.9	13.304	0.0018641	2.4263	1712000000	12	27.1869	NaN	26.8694	24.5368	26.0823	24.9957
ACA1_060610-t26_1-p1	ACA1_060610-t26_1-p1 | transcript=ACA1_060610-t26_1 | gene=ACA1_060610 | organism=Acanthamoeba_castellanii_str._Neff | gene_product=Zinc finger protein | transcript_product=Zinc finger protein | location=KB007974:713272-715628(+) | protein_length=556 | seq	2.51653	1.73999383445137	1.33143679300944	26.6266	26.6099	100	3	27.9581	27.7995	100	3	10	10	10	26.6	26.6	26.6	60.094	0	85.354	5137500000	76	26.843	26.427	26.6099	25.7708	26.5469	26.1796
ACA1_060620-t26_1-p1	ACA1_060620-t26_1-p1 | transcript=ACA1_060620-t26_1 | gene=ACA1_060620 | organism=Acanthamoeba_castellanii_str._Neff | gene_product=glutaminefructose-6-phosphate transaminase (isomerizing), putative | transcript_product=glutaminefructose-6-phosphate transa	4.72162	2.55632216916023	2.23928324381511	27.7876	27.7878	100	3	30.0269	29.8243	100	3	27	27	27	49.9	49.9	49.9	71.51	0	323.31	26020000000	374	27.9059	27.7878	27.6691	25.5226	26.7923	25.8932
ACA1_060630-t26_1-p1	ACA1_060630-t26_1-p1 | transcript=ACA1_060630-t26_1 | gene=ACA1_060630 | organism=Acanthamoeba_castellanii_str._Neff | gene_product=4Fe4S ferredoxin iron-sulfur binding domain containing protein | transcript_product=4Fe4S ferredoxin iron-sulfur binding dom	-1.08908	0.0899165179540302	-0.12310791015625	27.6442	27.6599	100	3	27.5211	27.4523	100	3	6	6	6	23.4	23.4	23.4	33.401	0	83.558	3603300000	56	27.6599	27.8501	27.4226	25.2523	26.0319	25.3469
ACA1_060700-t26_1-p1	ACA1_060700-t26_1-p1 | transcript=ACA1_060700-t26_1 | gene=ACA1_060700 | organism=Acanthamoeba_castellanii_str._Neff | gene_product=hypothetical protein | transcript_product=hypothetical protein | location=KB007974:733935-734591(+) | protein_length=218 | s	-1.47601	1.06745511509895	-0.561703364054363	27.2731	27.4238	100	3	26.7114	26.7369	100	3	1	1	1	6	6	6	22.323	0	18.285	1851700000	20	27.4238	26.8933	27.5022	24.6861	NaN	24.7965
ACA1_060900-t26_1-p1	ACA1_060900-t26_1-p1 | transcript=ACA1_060900-t26_1 | gene=ACA1_060900 | organism=Acanthamoeba_castellanii_str._Neff | gene_product=hypothetical protein | transcript_product=hypothetical protein | location=KB007974:773627-775212(-) | protein_length=486 | s	NaN	0	NaN	NaN	NaN	0	0	25.4061	25.2462	100	3	13	10	10	28.6	21.8	21.8	53.97	0	23.945	953970000	62	NaN	NaN	NaN	NaN	NaN	NaN
ACA1_060940-t26_1-p1	ACA1_060940-t26_1-p1 | transcript=ACA1_060940-t26_1 | gene=ACA1_060940 | organism=Acanthamoeba_castellanii_str._Neff | gene_product=hypothetical protein | transcript_product=hypothetical protein | location=KB007974:784418-786131(-) | protein_length=451 | s	1.4284	0.407148075482214	0.514403661092121	25.3594	25.3296	100	3	25.8738	25.43	100	3	4	4	4	10.9	10.9	10.9	49.693	0	41.768	1026500000	35	25.3296	25.1321	25.6163	24.5563	26.0654	24.9516
ACA1_061080-t26_1-p1	ACA1_061080-t26_1-p1 | transcript=ACA1_061080-t26_1 | gene=ACA1_061080 | organism=Acanthamoeba_castellanii_str._Neff | gene_product=small GTPbinding protein | transcript_product=small GTPbinding protein | location=KB007974:813652-815556(-) | protein_length	1.53474	0.884988190266434	0.61799430847168	27.854	27.8345	100	3	28.472	28.2148	100	3	20	20	20	63.9	63.9	63.9	40.864	0	323.31	25705000000	347	27.8345	27.948	27.7796	26.6798	27.5709	26.7864
ACA1_061150-t26_1-p1	ACA1_061150-t26_1-p1 | transcript=ACA1_061150-t26_1 | gene=ACA1_061150 | organism=Acanthamoeba_castellanii_str._Neff | gene_product=UBA/TSN domain containing protein | transcript_product=UBA/TSN domain containing protein | location=KB007974:835048-842489(-	1.43227	0	0.518308003743488	NaN	NaN	33.3333	1	30.3681	30.1294	100	3	7	7	7	5.5	5.5	5.5	201.08	0	4.2103	14502000000	15	NaN	NaN	29.8498	26.8071	27.5423	26.9911
ACA1_061250-t26_1-p1	ACA1_061250-t26_1-p1 | transcript=ACA1_061250-t26_1 | gene=ACA1_061250 | organism=Acanthamoeba_castellanii_str._Neff | gene_product=parvulintype peptidyl-prolyl cis/trans isomerase | transcript_product=parvulintype peptidyl-prolyl cis/trans isomerase | loc	-1.06775	0	-0.0945771535237618	25.2982	25.3049	100	3	NaN	NaN	33.3333	1	2	2	2	16.8	16.8	16.8	12.362	0.0016733	2.5384	544540000	18	25.262	25.3277	25.3049	28.5741	29.6973	28.8002
ACA1_061330-t26_1-p1	ACA1_061330-t26_1-p1 | transcript=ACA1_061330-t26_1 | gene=ACA1_061330 | organism=Acanthamoeba_castellanii_str._Neff | gene_product=Alphagalactosidase | transcript_product=Alphagalactosidase | location=KB007974:882484-884856(-) | protein_length=398 | seque	NaN	0	NaN	24.782	24.782	66.6667	2	NaN	NaN	0	0	2	2	2	5	5	5	44.551	0.003359	1.9364	270410000	16	NaN	24.7596	24.8044	23.1888	24.4357	NaN
ACA1_061350-t26_1-p1	ACA1_061350-t26_1-p1 | transcript=ACA1_061350-t26_1 | gene=ACA1_061350 | organism=Acanthamoeba_castellanii_str._Neff | gene_product=acyltransferase domain containing protein | transcript_product=acyltransferase domain containing protein | location=KB007974	NaN	0	NaN	24.5231	24.5375	100	3	NaN	NaN	0	0	5	5	5	10.9	10.9	10.9	68.103	0	3.6307	202100000	12	24.5375	24.6209	24.4108	23.2917	NaN	23.6484
ACA1_061360-t26_1-p1	ACA1_061360-t26_1-p1 | transcript=ACA1_061360-t26_1 | gene=ACA1_061360 | organism=Acanthamoeba_castellanii_str._Neff | gene_product=unspecified product | transcript_product=unspecified product | location=KB007974:891000-893160(+) | protein_length=720 | seq	-1.26228	0.43912546582808	-0.336034456888836	24.8467	24.8036	100	3	24.5107	24.5107	66.6667	2	4	4	4	6.7	6.7	6.7	75.763	0	22.851	552180000	21	24.8036	25.1689	24.5677	31.3106	32.0152	31.28
ACA1_061370-t26_1-p1	ACA1_061370-t26_1-p1 | transcript=ACA1_061370-t26_1 | gene=ACA1_061370 | organism=Acanthamoeba_castellanii_str._Neff | gene_product=BTB/POZ domain containing protein | transcript_product=BTB/POZ domain containing protein | location=KB007974:893285-899266(+	-1.93253	1.49704239977417	-0.95049222310384	25.0173	25.1848	100	3	24.0668	24.1755	100	3	13	13	13	15.8	15.8	15.8	135.26	0	18.746	1137700000	49	25.1848	25.3362	24.5308	24.8302	25.8412	25.1915
ACA1_061420-t26_1-p1	ACA1_061420-t26_1-p1 | transcript=ACA1_061420-t26_1 | gene=ACA1_061420 | organism=Acanthamoeba_castellanii_str._Neff | gene_product=RhoGEF domain containing protein | transcript_product=RhoGEF domain containing protein | location=KB007974:918272-926289(+)	1.44155	0.778582876925804	0.527622858683269	26.2862	26.2636	100	3	26.8138	26.6057	100	3	14	14	14	12.6	12.6	12.6	179.56	0	81.516	6479100000	137	26.3496	26.2453	26.2636	25.6561	27.1699	26.1431
ACA1_061470-t26_1-p1	ACA1_061470-t26_1-p1 | transcript=ACA1_061470-t26_1 | gene=ACA1_061470 | organism=Acanthamoeba_castellanii_str._Neff | gene_product=TolA, putative | transcript_product=TolA, putative | location=KB007974:935717-937265(-) | protein_length=417 | sequence_SO=s	-1.78291	0.743977411269294	-0.83423169453939	27.9935	28.0674	100	3	27.1592	26.9188	100	3	28	17	15	49.6	35.7	33.1	46.669	0	239.73	18298000000	303	28.0674	28.3091	27.6039	25.3679	26.743	25.7681
ACA1_061520-t26_1-p1	ACA1_061520-t26_1-p1 | transcript=ACA1_061520-t26_1 | gene=ACA1_061520 | organism=Acanthamoeba_castellanii_str._Neff | gene_product=small nuclear ribonucleoprotein e, putative | transcript_product=small nuclear ribonucleoprotein e, putative | location=KB00	1.63121	0.80561341784928	0.705938975016274	28.1684	28.1372	100	3	28.8744	28.5342	100	3	5	5	5	63.3	63.3	63.3	10.4	0	69.411	8284100000	74	28.2314	28.1372	28.1367	28.0858	29.0339	28.0902
ACA1_061530-t26_1-p1	ACA1_061530-t26_1-p1 | transcript=ACA1_061530-t26_1 | gene=ACA1_061530 | organism=Acanthamoeba_castellanii_str._Neff | gene_product=ribosomal protein L10, putative | transcript_product=ribosomal protein L10, putative | location=KB007974:954159-955005(-) |	-1.6463	1.14356957756142	-0.719229380289715	31.0046	31.0576	100	3	30.2854	30.0505	100	3	9	9	9	40.4	40.4	40.4	23.766	0	87.735	62070000000	221	31.0576	31.0929	30.8635	25.0602	25.8406	25.1567
ACA1_061540-t26_1-p1	ACA1_061540-t26_1-p1 | transcript=ACA1_061540-t26_1 | gene=ACA1_061540 | organism=Acanthamoeba_castellanii_str._Neff | gene_product=WD domain, G-beta repeat-containing protein | transcript_product=WD domain, G-beta repeat-containing protein | location=KB00	1.46833	0.797714698549263	0.554171880086262	25.9062	25.8301	100	3	26.4604	26.2204	100	3	17	17	17	22.8	22.8	22.8	112.77	0	71.586	2487800000	101	26.0752	25.8301	25.8133	27.5268	28.5732	27.498
ACA1_061570-t26_1-p1	ACA1_061570-t26_1-p1 | transcript=ACA1_061570-t26_1 | gene=ACA1_061570 | organism=Acanthamoeba_castellanii_str._Neff | gene_product=hypothetical protein | transcript_product=hypothetical protein | location=KB007974:962931-964475(-) | protein_length=412 | s	1.39454	0.621679410049396	0.479788780212402	24.2389	24.2389	66.6667	2	24.7187	24.7187	66.6667	2	2	2	2	6.3	6.3	6.3	45.43	0.00085782	2.8465	385600000	15	24.4154	NaN	24.0623	27.3736	NaN	27.6384
ACA1_061650-t26_1-p1	ACA1_061650-t26_1-p1 | transcript=ACA1_061650-t26_1 | gene=ACA1_061650 | organism=Acanthamoeba_castellanii_str._Neff | gene_product=homoaconitase, mitochondrial precursor, putative | transcript_product=homoaconitase, mitochondrial precursor, putative | loc	1.51452	0.791897000559537	0.598859786987305	25.3804	25.4113	100	3	25.9793	25.8106	100	3	12	12	12	33.5	33.5	33.5	71.997	0	64.915	2929600000	122	25.4113	25.5566	25.1733	23.6079	24.3722	23.6673
ACA1_061660-t26_1-p1	ACA1_061660-t26_1-p1 | transcript=ACA1_061660-t26_1 | gene=ACA1_061660 | organism=Acanthamoeba_castellanii_str._Neff | gene_product=ribosomal L5P family Cterminus, putative | transcript_product=ribosomal L5P family Cterminus, putative | location=KB007974:9	-1.05456	0.0789422697203768	-0.0766391754150391	30.8019	30.8036	100	3	30.7253	30.4955	100	3	11	11	11	60.4	60.4	60.4	21.523	0	169.19	50376000000	508	30.853	30.7491	30.8036	30.6641	31.7717	30.8249
ACA1_061690-t26_1-p1	ACA1_061690-t26_1-p1 | transcript=ACA1_061690-t26_1 | gene=ACA1_061690 | organism=Acanthamoeba_castellanii_str._Neff | gene_product=3 exoribonuclease family, domain 1 domain containing protein | transcript_product=3 exoribonuclease family, domain 1 domai	1.31211	0.510063662015779	0.391884485880531	25.1015	25.0398	100	3	25.4934	25.2518	100	3	4	4	4	27.1	27.1	27.1	25.432	0	52.996	1269100000	63	24.9668	25.298	25.0398	24.6186	NaN	25.1111
ACA1_061750-t26_1-p1	ACA1_061750-t26_1-p1 | transcript=ACA1_061750-t26_1 | gene=ACA1_061750 | organism=Acanthamoeba_castellanii_str._Neff | gene_product=ribosomal protein S26e, putative | transcript_product=ribosomal protein S26e, putative | location=KB007974:1033056-1033645(+	1.03786	0.0688640370145739	0.0536092122395821	29.7188	29.721	100	3	29.7724	29.6431	100	3	5	5	5	36.6	36.6	36.6	14.634	0	50.039	24129000000	109	29.6302	29.8054	29.721	24.9413	26.3172	25.0304
ACA1_061760-t26_1-p1	ACA1_061760-t26_1-p1 | transcript=ACA1_061760-t26_1 | gene=ACA1_061760 | organism=Acanthamoeba_castellanii_str._Neff | gene_product=Serine protease precursor, putative | transcript_product=Serine protease precursor, putative | location=KB007974:1033822-103	1.52877	1.26966933029073	0.612373352050781	25.6428	25.5996	100	3	26.2551	26.0862	100	3	9	9	9	24.6	24.6	24.6	56.652	0	63.476	3705300000	128	25.5996	25.8146	25.5141	25.4298	25.997	24.9661
ACA1_061790-t26_1-p1	ACA1_061790-t26_1-p1 | transcript=ACA1_061790-t26_1 | gene=ACA1_061790 | organism=Acanthamoeba_castellanii_str._Neff | gene_product=thiaminephosphate pyrophosphorylase | transcript_product=thiaminephosphate pyrophosphorylase | location=KB007974:1043979-104	1.14912	0.49948998106865	0.200533866882324	24.7774	24.7774	66.6667	2	24.9779	24.9779	66.6667	2	6	6	6	27.4	27.4	27.4	48.455	0	27.989	519590000	20	24.8724	24.6824	NaN	24.4214	25.9046	24.4586
ACA1_061870-t26_1-p1	ACA1_061870-t26_1-p1 | transcript=ACA1_061870-t26_1 | gene=ACA1_061870 | organism=Acanthamoeba_castellanii_str._Neff | gene_product=shikimate kinase | transcript_product=shikimate kinase | location=KB007974:1068690-1069548(+) | protein_length=172 | sequenc	1.55577	0.713216348738313	0.637627919514976	23.6656	23.7227	100	3	24.3033	23.9112	100	3	2	2	2	15.7	15.7	15.7	18.745	0	16.732	287930000	18	23.7227	23.7462	23.528	26.1062	27.1913	26.4938
ACA1_061880-t26_1-p1	ACA1_061880-t26_1-p1 | transcript=ACA1_061880-t26_1 | gene=ACA1_061880 | organism=Acanthamoeba_castellanii_str._Neff | gene_product=cytidylate kinase | transcript_product=cytidylate kinase | location=KB007974:1069710-1070376(-) | protein_length=193 | seque	-1.07289	0.122713280851931	-0.101500193277992	27.4828	27.546	100	3	27.3813	27.2493	100	3	7	7	7	58.5	58.5	58.5	21.668	0	121.7	7040000000	130	27.6604	27.546	27.242	25.5224	25.9348	25.407
ACA1_061890-t26_1-p1	ACA1_061890-t26_1-p1 | transcript=ACA1_061890-t26_1 | gene=ACA1_061890 | organism=Acanthamoeba_castellanii_str._Neff | gene_product=dihydroorotate oxidase | transcript_product=dihydroorotate oxidase | location=KB007974:1070695-1072632(-) | protein_length=4	1.8671	0.928293383840249	0.900800069173179	25.2821	25.2926	100	3	26.1829	25.8961	100	3	13	13	13	42.6	42.6	42.6	45.962	0	43.204	3692700000	98	25.4592	25.2926	25.0946	31.1794	32.1442	31.3764
ACA1_061910-t26_1-p1	ACA1_061910-t26_1-p1 | transcript=ACA1_061910-t26_1 | gene=ACA1_061910 | organism=Acanthamoeba_castellanii_str._Neff | gene_product=ribosomal protein S18, putative | transcript_product=ribosomal protein S18, putative | location=KB007974:1076446-1078183(+)	1.21992	0.420804146911795	0.286781946818035	26.575	26.5795	100	3	26.8618	26.7754	100	3	14	14	14	32.1	32.1	32.1	52.186	0	66.423	4082600000	126	26.6703	26.5795	26.4753	26.6301	27.7203	26.8875
ACA1_061990-t26_1-p1	ACA1_061990-t26_1-p1 | transcript=ACA1_061990-t26_1 | gene=ACA1_061990 | organism=Acanthamoeba_castellanii_str._Neff | gene_product=RapGAP/RanGAP domain containing protein | transcript_product=RapGAP/RanGAP domain containing protein | location=KB007974:109	1.39549	0.584306263978069	0.480776468912758	26.9542	27.0012	100	3	27.435	27.134	100	3	25	25	25	30.9	30.9	30.9	124.3	0	113.33	9663500000	260	27.0234	27.0012	26.838	27.7447	28.8967	28.0647
ACA1_062010-t26_1-p1	ACA1_062010-t26_1-p1 | transcript=ACA1_062010-t26_1 | gene=ACA1_062010 | organism=Acanthamoeba_castellanii_str._Neff | gene_product=universal stress domain containing protein | transcript_product=universal stress domain containing protein | location=KB0079	2.41278	1.2529587464312	1.2706979115804	24.627	24.4625	100	3	25.8977	26.0173	100	3	4	4	4	21.7	21.7	21.7	27.464	0	6.6559	769730000	28	25.0424	24.4625	24.3762	26.5106	27.7085	26.6782
ACA1_062020-t26_1-p1	ACA1_062020-t26_1-p1 | transcript=ACA1_062020-t26_1 | gene=ACA1_062020 | organism=Acanthamoeba_castellanii_str._Neff | gene_product=major vault protein alpha, putative | transcript_product=major vault protein alpha, putative | location=KB007974:1102894-110	2.45095	1.62954278332618	1.2933406829834	26.3362	26.3497	100	3	27.6295	27.2816	100	3	19	19	19	47.8	47.8	47.8	53.617	0	103.58	6450300000	163	26.3693	26.2896	26.3497	26.1481	27.3495	26.2404
ACA1_062040-t26_1-p1	ACA1_062040-t26_1-p1 | transcript=ACA1_062040-t26_1 | gene=ACA1_062040 | organism=Acanthamoeba_castellanii_str._Neff | gene_product=PPR repeat-containing protein | transcript_product=PPR repeat-containing protein | location=KB007974:1107351-1108913(-) | pr	NaN	0	NaN	NaN	NaN	0	0	23.8122	23.8122	66.6667	2	3	3	3	8.8	8.8	8.8	48.401	0	6.5975	187560000	15	NaN	NaN	NaN	25.1759	26.978	25.724
ACA1_062050-t26_1-p1	ACA1_062050-t26_1-p1 | transcript=ACA1_062050-t26_1 | gene=ACA1_062050 | organism=Acanthamoeba_castellanii_str._Neff | gene_product=chondroitinase B | transcript_product=chondroitinase B | location=KB007974:1110053-1111692(+) | protein_length=474 | sequenc	NaN	0	NaN	NaN	NaN	0	0	23.4701	23.4701	66.6667	2	2	2	2	5.5	5.5	5.5	49.928	0.0041249	1.8724	61155000	6	NaN	NaN	NaN	NaN	NaN	NaN
ACA1_062110-t26_1-p1	ACA1_062110-t26_1-p1 | transcript=ACA1_062110-t26_1 | gene=ACA1_062110 | organism=Acanthamoeba_castellanii_str._Neff | gene_product=endoribonuclease LPSP | transcript_product=endoribonuclease LPSP | location=KB007974:1121329-1122884(-) | protein_length=346	1.09627	0.470183107840277	0.132598241170246	24.3781	24.4296	100	3	24.5107	24.5107	66.6667	2	3	3	3	12.7	12.7	12.7	37.925	0	3.7432	374260000	22	24.4296	24.497	24.2078	24.133	25.5915	23.9066
ACA1_062120-t26_1-p1	ACA1_062120-t26_1-p1 | transcript=ACA1_062120-t26_1 | gene=ACA1_062120 | organism=Acanthamoeba_castellanii_str._Neff | gene_product=zinc finger, C3HC4 type (RING finger) domain containing protein | transcript_product=zinc finger, C3HC4 type (RING finger) d	-1.13188	0	-0.178726196289063	25.2867	25.3734	100	3	NaN	NaN	33.3333	1	3	3	3	7.9	7.9	7.9	63.363	0	5.0347	710320000	18	25.5509	25.3734	24.9357	24.875	25.5287	25.2659
ACA1_062140-t26_1-p1	ACA1_062140-t26_1-p1 | transcript=ACA1_062140-t26_1 | gene=ACA1_062140 | organism=Acanthamoeba_castellanii_str._Neff | gene_product=hypothetical protein | transcript_product=hypothetical protein | location=KB007974:1127583-1128388(-) | protein_length=197 |	1.87105	1.15026249719516	0.903849919637047	26.5567	26.5376	100	3	27.4605	27.1433	100	3	9	9	9	39.1	39.1	39.1	21.798	0	64.733	5158300000	95	26.6538	26.5376	26.4787	24.1629	25.7028	24.5154
ACA1_062150-t26_1-p1	ACA1_062150-t26_1-p1 | transcript=ACA1_062150-t26_1 | gene=ACA1_062150 | organism=Acanthamoeba_castellanii_str._Neff | gene_product=Nacylsphingosine amidohydrolase, putative | transcript_product=Nacylsphingosine amidohydrolase, putative | location=KB007974	1.2788	0.557541659494614	0.354785601298016	26.0294	26.0815	100	3	26.3841	26.3841	66.6667	2	6	6	6	28.2	28.2	28.2	47.609	0	26.563	1454200000	32	26.1012	25.9054	26.0815	25.1917	NaN	25.3325
ACA1_062200-t26_1-p1	ACA1_062200-t26_1-p1 | transcript=ACA1_062200-t26_1 | gene=ACA1_062200 | organism=Acanthamoeba_castellanii_str._Neff | gene_product=Ubiquitin fusion degradation protein 1, putative | transcript_product=Ubiquitin fusion degradation protein 1, putative | loc	2.06152	1.56504391520273	1.04370562235514	26.7803	26.8839	100	3	27.824	27.6008	100	3	2	2	2	11.3	11.3	11.3	30.649	0	54.528	3059900000	36	26.8839	26.5288	26.9282	22.3668	22.9239	22.5755
ACA1_062210-t26_1-p1	ACA1_062210-t26_1-p1 | transcript=ACA1_062210-t26_1 | gene=ACA1_062210 | organism=Acanthamoeba_castellanii_str._Neff | gene_product=RNA pseudouridine synthase, putative | transcript_product=RNA pseudouridine synthase, putative | location=KB007974:1138819-1	1.95709	1.05303851437723	0.968711217244465	24.5826	24.6932	100	3	25.5513	25.3321	100	3	5	5	5	15.1	15.1	15.1	56.987	0	22.262	906240000	24	24.7794	24.6932	24.2751	31.1877	32.349	31.4274
ACA1_062250-t26_1-p1	ACA1_062250-t26_1-p1 | transcript=ACA1_062250-t26_1 | gene=ACA1_062250 | organism=Acanthamoeba_castellanii_str._Neff | gene_product=C2 and SH3 domain containing protein | transcript_product=C2 and SH3 domain containing protein | location=KB007974:1149300-1	1.45901	0.434852691621328	0.544991811116535	25.1445	25.1445	66.6667	2	25.6895	25.3938	100	3	2	2	2	7.2	7.2	7.2	36.171	0	7.6981	505960000	25	25.1284	NaN	25.1606	26.6207	27.684	26.7052
ACA1_062350-t26_1-p1	ACA1_062350-t26_1-p1 | transcript=ACA1_062350-t26_1 | gene=ACA1_062350 | organism=Acanthamoeba_castellanii_str._Neff | gene_product=glia maturation factor family protein | transcript_product=glia maturation factor family protein | location=KB007974:1168945	1.80626	1.66164659081111	0.853007634480797	27.3396	27.3934	100	3	28.1926	28.1156	100	3	7	7	7	55.4	55.4	55.4	16.852	0	91.313	4912000000	82	27.3934	27.4567	27.1687	31.0326	32.2924	31.3496
ACA1_062360-t26_1-p1	ACA1_062360-t26_1-p1 | transcript=ACA1_062360-t26_1 | gene=ACA1_062360 | organism=Acanthamoeba_castellanii_str._Neff | gene_product=hypothetical protein | transcript_product=hypothetical protein | location=KB007974:1170006-1170931(-) | protein_length=206 |	2.39414	1.03645930133223	1.25950876871745	25.3836	25.4224	100	3	26.6431	26.6431	66.6667	2	2	2	2	8.7	8.7	8.7	23.079	0	42.9	803570000	21	25.6466	25.4224	25.0816	26.8116	27.7172	26.7588
ACA1_062370-t26_1-p1	ACA1_062370-t26_1-p1 | transcript=ACA1_062370-t26_1 | gene=ACA1_062370 | organism=Acanthamoeba_castellanii_str._Neff | gene_product=ADPribosylation factor subfamily protein | transcript_product=ADPribosylation factor subfamily protein | location=KB007974:1	NaN	0	NaN	NaN	NaN	0	0	25.9593	25.724	100	3	2	2	2	9.9	9.9	9.9	31.506	0	24.864	476810000	18	NaN	NaN	NaN	23.8412	25.3712	NaN
ACA1_062410-t26_1-p1	ACA1_062410-t26_1-p1 | transcript=ACA1_062410-t26_1 | gene=ACA1_062410 | organism=Acanthamoeba_castellanii_str._Neff | gene_product=vacuolar fusion protein ccz1 family protein | transcript_product=vacuolar fusion protein ccz1 family protein | location=KB00	1.68959	1.20137503136189	0.756671905517578	25.5968	25.6005	100	3	26.3534	26.1944	100	3	11	11	11	32.2	32.2	32.2	57.348	0	19.609	2144800000	70	25.4917	25.6005	25.6981	26.9625	28.0312	27.0011
ACA1_062470-t26_1-p1	ACA1_062470-t26_1-p1 | transcript=ACA1_062470-t26_1 | gene=ACA1_062470 | organism=Acanthamoeba_castellanii_str._Neff | gene_product=Nacyl phosphatidylethanolamine phospholipase D | transcript_product=Nacyl phosphatidylethanolamine phospholipase D | locatio	1.09402	0.10273564577678	0.129632949829102	24.7009	24.6214	100	3	24.8306	24.8306	66.6667	2	7	7	7	25.2	25.2	25.2	46.469	0	15.097	767620000	29	24.6214	25.0794	24.4019	26.4548	27.587	26.768
ACA1_062480-t26_1-p1	ACA1_062480-t26_1-p1 | transcript=ACA1_062480-t26_1 | gene=ACA1_062480 | organism=Acanthamoeba_castellanii_str._Neff | gene_product=aspartate-tRNA ligase | transcript_product=aspartate-tRNA ligase | location=KB007974:1201708-1204279(-) | protein_length=627	1.37647	0.608495616041267	0.460971196492515	28.7766	28.825	100	3	29.2376	29.0303	100	3	41	41	41	61.6	61.6	61.6	70.016	0	323.31	73799000000	687	28.8547	28.825	28.6502	26.346	26.9946	26.3847
ACA1_062510-t26_1-p1	ACA1_062510-t26_1-p1 | transcript=ACA1_062510-t26_1 | gene=ACA1_062510 | organism=Acanthamoeba_castellanii_str._Neff | gene_product=CDPalcohol phosphatidyltransferase superfamily protein | transcript_product=CDPalcohol phosphatidyltransferase superfamily p	-1.09075	0.173188031018883	-0.125325520833332	27.553	27.4952	100	3	27.4277	27.2695	100	3	2	2	2	5.3	5.3	5.3	45.537	0.0020623	2.3669	2427000000	11	27.7268	27.437	27.4952	23.3815	24.5228	23.7267
ACA1_062530-t26_1-p1	ACA1_062530-t26_1-p1 | transcript=ACA1_062530-t26_1 | gene=ACA1_062530 | organism=Acanthamoeba_castellanii_str._Neff | gene_product=DNA polymerase (pol2), putative | transcript_product=DNA polymerase (pol2), putative | location=KB007974:1211608-1217814(-)	-2.27434	1.83370989725734	-1.18544832865397	25.6911	25.7126	100	3	24.5057	24.3144	100	3	18	18	18	20	20	20	151.55	0	62.125	1626000000	61	25.9111	25.7126	25.4497	25.2838	26.4075	25.5041
ACA1_062560-t26_1-p1	ACA1_062560-t26_1-p1 | transcript=ACA1_062560-t26_1 | gene=ACA1_062560 | organism=Acanthamoeba_castellanii_str._Neff | gene_product=arginine-tRNA ligase | transcript_product=arginine-tRNA ligase | location=KB007974:1229200-1231956(+) | protein_length=581 |	1.62305	0.938607524251796	0.698703765869141	28.7973	28.8238	100	3	29.496	29.2733	100	3	35	35	35	59.9	59.9	59.9	65.672	0	323.31	43257000000	541	28.8863	28.8238	28.6817	30.3299	31.4709	30.5629
ACA1_062570-t26_1-p1	ACA1_062570-t26_1-p1 | transcript=ACA1_062570-t26_1 | gene=ACA1_062570 | organism=Acanthamoeba_castellanii_str._Neff | gene_product=zinc finger, c2h2 type domain containing protein | transcript_product=zinc finger, c2h2 type domain containing protein | loc	1.23029	0.375426666815171	0.298999150594074	27.1529	27.1661	100	3	27.4519	27.2901	100	3	8	8	8	7.5	7.5	7.5	109.49	0	98.041	6543600000	112	27.2221	27.1661	27.0705	25.0081	25.5601	NaN
ACA1_062590-t26_1-p1	ACA1_062590-t26_1-p1 | transcript=ACA1_062590-t26_1 | gene=ACA1_062590 | organism=Acanthamoeba_castellanii_str._Neff | gene_product=HEAT repeat domain containing protein | transcript_product=HEAT repeat domain containing protein | location=KB007974:1238911	1.21761	0.27357325837419	0.284051259358723	26.9253	26.9426	100	3	27.2094	26.8994	100	3	73	73	73	32.5	32.5	32.5	313.34	0	323.31	30765000000	732	27.0402	26.9426	26.7932	26.4876	27.5087	26.5865
ACA1_062600-t26_1-p1	ACA1_062600-t26_1-p1 | transcript=ACA1_062600-t26_1 | gene=ACA1_062600 | organism=Acanthamoeba_castellanii_str._Neff | gene_product=Ctype lysozyme/alpha-lactalbumin superfamily protein | transcript_product=Ctype lysozyme/alpha-lactalbumin superfamily prote	-5.04672	2.84948570568108	-2.33534558614095	29.4233	29.5131	100	3	27.0879	26.946	100	3	6	6	6	51.8	51.8	51.8	14.743	0	213.01	11924000000	104	29.5131	29.5818	29.1749	22.4089	NaN	23.7095
ACA1_062690-t26_1-p1	ACA1_062690-t26_1-p1 | transcript=ACA1_062690-t26_1 | gene=ACA1_062690 | organism=Acanthamoeba_castellanii_str._Neff | gene_product=DEAD/DEAH box helicase domain containing protein | transcript_product=DEAD/DEAH box helicase domain containing protein | loc	1.45117	0.609016535393963	0.53721809387207	25.4689	25.5848	100	3	26.0061	25.8322	100	3	11	11	11	15.4	15.4	15.4	103.19	0	22.165	1705800000	60	25.5848	25.6255	25.1964	25.2705	26.5056	25.6129
ACA1_062850-t26_1-p1	ACA1_062850-t26_1-p1 | transcript=ACA1_062850-t26_1 | gene=ACA1_062850 | organism=Acanthamoeba_castellanii_str._Neff | gene_product=proteasomal atpaseassociated factor 1, putative | transcript_product=proteasomal atpaseassociated factor 1, putative | locat	1.09953	0.160308744036833	0.136891047159832	24.3931	24.4981	100	3	24.53	24.5365	100	3	4	4	4	15.2	15.2	15.2	47.192	0	18.807	709810000	38	24.4981	24.5265	24.1548	27.622	28.0109	27.8377
ACA1_062870-t26_1-p1	ACA1_062870-t26_1-p1 | transcript=ACA1_062870-t26_1 | gene=ACA1_062870 | organism=Acanthamoeba_castellanii_str._Neff | gene_product=premRNA splicing factor PRP38 family protein | transcript_product=premRNA splicing factor PRP38 family protein | location=KB	2.50555	0.730755273923814	1.32512760162354	25.3587	25.3587	66.6667	2	26.6838	26.6838	66.6667	2	6	6	6	15.7	15.7	15.7	55.734	0	5.7112	707440000	11	25.8352	24.8822	NaN	28.4843	29.7244	28.6582
ACA1_062900-t26_1-p1	ACA1_062900-t26_1-p1 | transcript=ACA1_062900-t26_1 | gene=ACA1_062900 | organism=Acanthamoeba_castellanii_str._Neff | gene_product=peptidase family M3 protein | transcript_product=peptidase family M3 protein | location=KB007974:1308504-1310998(+) | protei	1.78772	0.946181467439078	0.838117599487305	24.9241	25.09	100	3	25.7622	25.6926	100	3	9	9	9	24.6	24.6	24.6	56.243	0	29.54	1409700000	50	25.09	25.1166	24.5657	26.1947	27.3305	26.372
ACA1_062910-t26_1-p1	ACA1_062910-t26_1-p1 | transcript=ACA1_062910-t26_1 | gene=ACA1_062910 | organism=Acanthamoeba_castellanii_str._Neff | gene_product=thimet oligopeptidase 1, putative | transcript_product=thimet oligopeptidase 1, putative | location=KB007974:1311082-1312111	1.52694	0.774185191068835	0.610640843709312	25.3904	25.344	100	3	26.0011	25.8062	100	3	7	7	7	39.4	39.4	39.4	28.073	0	18.28	1958900000	64	25.3272	25.344	25.5	25.2588	26.3759	25.3581
ACA1_063110-t26_1-p1	ACA1_063110-t26_1-p1 | transcript=ACA1_063110-t26_1 | gene=ACA1_063110 | organism=Acanthamoeba_castellanii_str._Neff | gene_product=oxidoreductase, aldo/keto reductase superfamily protein | transcript_product=oxidoreductase, aldo/keto reductase superfamily	2.02851	1.20434761279798	1.02041943868001	24.3741	24.3545	100	3	25.3945	25.3943	100	3	6	6	6	17.9	17.9	17.9	52.841	0	12.829	1029800000	47	24.5378	24.2301	24.3545	27.3746	27.704	27.6282
ACA1_063120-t26_1-p1	ACA1_063120-t26_1-p1 | transcript=ACA1_063120-t26_1 | gene=ACA1_063120 | organism=Acanthamoeba_castellanii_str._Neff | gene_product=hydroxymethylglutaryl CoA reductase | transcript_product=hydroxymethylglutaryl CoA reductase | location=KB007974:1333869-133	-1.06656	0.0955726604468867	-0.092959086100258	29.1169	29.1069	100	3	29.0239	28.8002	100	3	17	17	17	46.4	46.4	46.4	54.307	0	323.31	35491000000	462	29.2213	29.1069	29.0224	25.5001	NaN	26.2813
ACA1_063190-t26_1-p1	ACA1_063190-t26_1-p1 | transcript=ACA1_063190-t26_1 | gene=ACA1_063190 | organism=Acanthamoeba_castellanii_str._Neff | gene_product=START domain containing protein | transcript_product=START domain containing protein | location=KB007974:1349944-1351252(-)	1.34866	0.783519773899744	0.431522369384766	27.1259	27.1427	100	3	27.5574	27.4686	100	3	4	4	4	21	21	21	23.392	0	10.823	4478700000	62	27.1772	27.1427	27.0578	24.9612	26.0441	25.4434
ACA1_063230-t26_1-p1	ACA1_063230-t26_1-p1 | transcript=ACA1_063230-t26_1 | gene=ACA1_063230 | organism=Acanthamoeba_castellanii_str._Neff | gene_product=flagellar associated protein | transcript_product=flagellar associated protein | location=KB007974:1361608-1362587(-) | prot	1.52687	0.836008020908578	0.610574086507164	24.1254	24.2476	100	3	24.736	24.4914	100	3	6	6	6	32.5	32.5	32.5	22.376	0	33.106	747990000	46	24.2476	24.3097	23.819	27.4547	28.5776	27.662
ACA1_063250-t26_1-p1	ACA1_063250-t26_1-p1 | transcript=ACA1_063250-t26_1 | gene=ACA1_063250 | organism=Acanthamoeba_castellanii_str._Neff | gene_product=MYND finger domain containing protein | transcript_product=MYND finger domain containing protein | location=KB007974:1365076	2.04101	1.44439315851609	1.02928606669108	26.1956	26.1889	100	3	27.2249	26.9512	100	3	5	5	5	31	31	31	26.11	0	24.254	1822500000	31	26.184	26.1889	26.2139	27.2515	28.5462	27.4789
ACA1_063280-t26_1-p1	ACA1_063280-t26_1-p1 | transcript=ACA1_063280-t26_1 | gene=ACA1_063280 | organism=Acanthamoeba_castellanii_str._Neff | gene_product=hypothetical protein | transcript_product=hypothetical protein | location=KB007974:1371237-1372123(-) | protein_length=219 |	1.63301	0.723249557789009	0.707535425821941	28.2877	28.251	100	3	28.9952	28.5581	100	3	4	4	4	20.1	20.1	20.1	23.396	0	157.56	8435000000	59	28.425	28.251	28.187	29.5048	30.7113	29.7321
ACA1_063290-t26_1-p1	ACA1_063290-t26_1-p1 | transcript=ACA1_063290-t26_1 | gene=ACA1_063290 | organism=Acanthamoeba_castellanii_str._Neff | gene_product=hypothetical protein | transcript_product=hypothetical protein | location=KB007974:1372317-1373703(-) | protein_length=430 |	-1.10209	0.164645841934134	-0.140242258707683	26.4131	26.4264	100	3	26.2728	26.0778	100	3	3	3	3	13	13	13	45.832	0	4.3716	1328300000	28	26.4264	26.3796	26.4332	26.0742	NaN	26.4616
ACA1_063340-t26_1-p1	ACA1_063340-t26_1-p1 | transcript=ACA1_063340-t26_1 | gene=ACA1_063340 | organism=Acanthamoeba_castellanii_str._Neff | gene_product=dynein intermediate chain, cytosolic, putative | transcript_product=dynein intermediate chain, cytosolic, putative | locatio	1.82828	1.2099322860573	0.870490392049152	26.9517	26.9016	100	3	27.8222	27.597	100	3	13	13	13	34.8	34.8	34.8	70.557	0	69.902	8948400000	138	27.0658	26.8877	26.9016	24.5867	25.4112	24.6606
ACA1_063380-t26_1-p1	ACA1_063380-t26_1-p1 | transcript=ACA1_063380-t26_1 | gene=ACA1_063380 | organism=Acanthamoeba_castellanii_str._Neff | gene_product=splicing factor 3b subunit 1, putative | transcript_product=splicing factor 3b subunit 1, putative | location=KB007974:13953	1.58043	0.857273055353142	0.660317103068031	26.7107	26.7784	100	3	27.371	27.1395	100	3	22	22	22	27.7	27.7	27.7	124.73	0	176.46	7724000000	235	26.7784	26.796	26.5577	25.5023	26.1252	25.8227
ACA1_063390-t26_1-p1	ACA1_063390-t26_1-p1 | transcript=ACA1_063390-t26_1 | gene=ACA1_063390 | organism=Acanthamoeba_castellanii_str._Neff | gene_product=60S ribosomal protein, putative | transcript_product=60S ribosomal protein, putative | location=KB007974:1399093-1399732(+)	1.18704	0.306028278639282	0.247371037801106	30.7098	30.7045	100	3	30.9571	30.6457	100	3	4	4	4	42	42	42	12.366	0	242.12	39425000000	166	30.6521	30.7727	30.7045	NaN	24.3215	NaN
ACA1_063500-t26_1-p1	ACA1_063500-t26_1-p1 | transcript=ACA1_063500-t26_1 | gene=ACA1_063500 | organism=Acanthamoeba_castellanii_str._Neff | gene_product=Ubox domain containing protein | transcript_product=Ubox domain containing protein | location=KB007974:1432069-1435544(+) |	1.87949	1.14675655099474	0.910337448120117	26.8302	26.8734	100	3	27.7406	27.5149	100	3	16	16	16	30.9	30.9	30.9	80.397	0	153.77	5341700000	125	26.8904	26.7269	26.8734	25.9714	27.2659	26.1182
ACA1_063510-t26_1-p1	ACA1_063510-t26_1-p1 | transcript=ACA1_063510-t26_1 | gene=ACA1_063510 | organism=Acanthamoeba_castellanii_str._Neff | gene_product=5methyltetrahydrofolate-homocysteine methyltransferase | transcript_product=5methyltetrahydrofolate-homocysteine methyltrans	1.01465	0.0201562190658286	0.0209814707438163	28.1589	28.2109	100	3	28.1799	27.913	100	3	47	47	47	49.6	49.6	49.6	135.14	0	323.31	48934000000	653	28.2418	28.2109	28.024	25.7935	26.3057	26.0987
ACA1_063530-t26_1-p1	ACA1_063530-t26_1-p1 | transcript=ACA1_063530-t26_1 | gene=ACA1_063530 | organism=Acanthamoeba_castellanii_str._Neff | gene_product=hypothetical protein | transcript_product=hypothetical protein | location=KB007974:1444146-1446174(+) | protein_length=466 |	-1.10898	0.274024239758522	-0.149232228597004	25.1483	25.072	100	3	24.9991	24.9433	100	3	4	4	4	14.8	14.8	14.8	48.967	0	8.5919	656330000	13	25.3373	25.0357	25.072	25.2386	26.5104	25.8035
ACA1_063620-t26_1-p1	ACA1_063620-t26_1-p1 | transcript=ACA1_063620-t26_1 | gene=ACA1_063620 | organism=Acanthamoeba_castellanii_str._Neff | gene_product=hydroxysteroid dehydrogenase, putative | transcript_product=hydroxysteroid dehydrogenase, putative | location=KB007974:14604	4.39991	2.28175561224075	2.13747533162435	27.3671	27.3692	100	3	29.5046	29.2407	100	3	27	27	27	51.8	51.8	51.8	73.821	0	323.31	37889000000	348	27.481	27.3692	27.2512	26.9239	27.7082	26.9643
ACA1_063630-t26_1-p1	ACA1_063630-t26_1-p1 | transcript=ACA1_063630-t26_1 | gene=ACA1_063630 | organism=Acanthamoeba_castellanii_str._Neff | gene_product=singlestranded DNA binding protein, putative | transcript_product=singlestranded DNA binding protein, putative | location=KB	1.43178	0.566786900076782	0.517808278401695	26.0403	26.199	100	3	26.5582	26.212	100	3	3	3	3	35.3	35.3	35.3	12.522	0	8.8949	1848200000	66	26.199	26.2397	25.6824	25.018	26.4324	25.2074
ACA1_063700-t26_1-p1	ACA1_063700-t26_1-p1 | transcript=ACA1_063700-t26_1 | gene=ACA1_063700 | organism=Acanthamoeba_castellanii_str._Neff | gene_product=Vacuolarsorting protein SNF7, putative | transcript_product=Vacuolarsorting protein SNF7, putative | location=KB007974:14772	2.03882	1.98588286984815	1.02773793538412	25.9717	25.9254	100	3	26.9994	26.8699	100	3	5	5	5	37.5	37.5	37.5	24.829	0	206.4	2085100000	50	26.0781	25.9254	25.9115	25.3039	26.6319	25.6298
ACA1_063710-t26_1-p1	ACA1_063710-t26_1-p1 | transcript=ACA1_063710-t26_1 | gene=ACA1_063710 | organism=Acanthamoeba_castellanii_str._Neff | gene_product=cytochrome b-like heme/steroid binding domain containing protein | transcript_product=cytochrome b-like heme/steroid binding	-1.36378	0.364365031007967	-0.44760799407959	25.2486	25.2486	66.6667	2	24.801	24.801	66.6667	2	3	3	3	28.3	28.3	28.3	16.343	0	7.0414	497080000	23	NaN	25.6683	24.829	28.0652	28.9818	28.6437
ACA1_063720-t26_1-p1	ACA1_063720-t26_1-p1 | transcript=ACA1_063720-t26_1 | gene=ACA1_063720 | organism=Acanthamoeba_castellanii_str._Neff | gene_product=protein synthetase, putative | transcript_product=protein synthetase, putative | location=KB007974:1479995-1487561(-) | prot	-1.16874	0.202659198163848	-0.224955876668293	25.1394	25.2324	100	3	24.9144	24.5914	100	3	17	17	17	12.6	12.6	12.6	210.6	0	27.948	1614700000	82	25.2837	25.2324	24.9021	24.0569	25.42	24.2531
ACA1_063730-t26_1-p1	ACA1_063730-t26_1-p1 | transcript=ACA1_063730-t26_1 | gene=ACA1_063730 | organism=Acanthamoeba_castellanii_str._Neff | gene_product=tetratricopeptide repeat domain containing protein | transcript_product=tetratricopeptide repeat domain containing protein |	1.0838	0.117694431932442	0.116099675496418	23.9999	24.0518	100	3	24.116	23.9921	100	3	10	10	10	13.5	13.5	13.5	99.034	0	11.369	600390000	40	24.0518	23.8039	24.1439	26.8654	28.2439	26.9706
ACA1_063750-t26_1-p1	ACA1_063750-t26_1-p1 | transcript=ACA1_063750-t26_1 | gene=ACA1_063750 | organism=Acanthamoeba_castellanii_str._Neff | gene_product=mitochondrion protein | transcript_product=mitochondrion protein | location=KB007974:1495157-1496607(+) | protein_length=352	1.59333	0.697528033529086	0.672047932942711	23.0998	23.1579	100	3	23.7718	23.6909	100	3	3	3	3	7.7	7.7	7.7	39.231	0.0010575	2.6579	271340000	14	23.1579	22.9506	23.1908	28.6444	29.6276	28.7926
ACA1_063790-t26_1-p1	ACA1_063790-t26_1-p1 | transcript=ACA1_063790-t26_1 | gene=ACA1_063790 | organism=Acanthamoeba_castellanii_str._Neff | gene_product=hypothetical protein | transcript_product=hypothetical protein | location=KB007974:1504199-1505519(-) | protein_length=349 |	-1.05548	0.064334452672335	-0.0778980255126953	25.5012	25.4668	100	3	25.4233	25.2957	100	3	8	8	8	42.1	42.1	42.1	37.173	0	21.558	1866100000	57	25.4668	25.4117	25.6251	30.2842	31.3962	30.4955
ACA1_063890-t26_1-p1	ACA1_063890-t26_1-p1 | transcript=ACA1_063890-t26_1 | gene=ACA1_063890 | organism=Acanthamoeba_castellanii_str._Neff | gene_product=sarcosine oxidase | transcript_product=sarcosine oxidase | location=KB007974:1526076-1527877(+) | protein_length=401 | seque	-1.05918	0.183076137635189	-0.0829448699951172	24.6052	24.5683	100	3	24.5223	24.5392	100	3	4	4	4	13.2	13.2	13.2	44.524	0	6.7883	365230000	22	24.5683	24.9151	24.3324	NaN	26.1754	26.1413
ACA1_063900-t26_1-p1	ACA1_063900-t26_1-p1 | transcript=ACA1_063900-t26_1 | gene=ACA1_063900 | organism=Acanthamoeba_castellanii_str._Neff | gene_product=rad50 subfamily protein | transcript_product=rad50 subfamily protein | location=KB007974:1528162-1534055(+) | protein_length	2.65803	2.04651586998814	1.41035906473795	25.6774	25.7162	100	3	27.0878	26.8627	100	3	26	26	26	24.3	24.3	24.3	151.94	0	131.08	4524900000	140	25.7716	25.7162	25.5445	NaN	26.4943	25.7568
ACA1_063910-t26_1-p1	ACA1_063910-t26_1-p1 | transcript=ACA1_063910-t26_1 | gene=ACA1_063910 | organism=Acanthamoeba_castellanii_str._Neff | gene_product=Tho complex subunit 7 protein | transcript_product=Tho complex subunit 7 protein | location=KB007974:1534572-1535830(+) | pr	1.51447	0.862313833747691	0.598809560139973	25.989	25.9874	100	3	26.5878	26.3714	100	3	10	10	10	43.8	43.8	43.8	31.953	0	93.742	3336400000	112	26.0911	25.9874	25.8884	26.1836	27.4275	26.4422
ACA1_063930-t26_1-p1	ACA1_063930-t26_1-p1 | transcript=ACA1_063930-t26_1 | gene=ACA1_063930 | organism=Acanthamoeba_castellanii_str._Neff | gene_product=THUMP domain containing protein | transcript_product=THUMP domain containing protein | location=KB007974:1537357-1539026(-)	1.16957	0.308475461584405	0.22597376505534	25.8933	25.9564	100	3	26.1193	26.3067	100	3	4	4	4	10.5	10.5	10.5	43.584	0.0039401	1.9021	875830000	6	25.6678	26.0557	25.9564	27.7316	28.4652	28.0812
ACA1_063940-t26_1-p1	ACA1_063940-t26_1-p1 | transcript=ACA1_063940-t26_1 | gene=ACA1_063940 | organism=Acanthamoeba_castellanii_str._Neff | gene_product=RNA recognition domain containing protein | transcript_product=RNA recognition domain containing protein | location=KB007974	2.9295	1.8674638318218	1.55065600077311	25.6748	25.6187	100	3	27.2255	27.0352	100	3	4	4	4	20.1	20.1	20.1	29.575	0	42.388	1534600000	38	25.8116	25.5942	25.6187	26.7588	28.0284	27.1068
ACA1_064180-t26_1-p1	ACA1_064180-t26_1-p1 | transcript=ACA1_064180-t26_1 | gene=ACA1_064180 | organism=Acanthamoeba_castellanii_str._Neff | gene_product=RNA polymerase II transcriptional coactivator, putative | transcript_product=RNA polymerase II transcriptional coactivator,	1.56715	0.409890900421406	0.648145039876301	25.3694	25.4147	100	3	26.0176	26.0117	100	3	5	5	5	34.7	34.7	34.7	13.924	0	13.374	1222600000	31	25.7206	24.9729	25.4147	26.911	27.9393	27.0827
ACA1_064190-t26_1-p1	ACA1_064190-t26_1-p1 | transcript=ACA1_064190-t26_1 | gene=ACA1_064190 | organism=Acanthamoeba_castellanii_str._Neff | gene_product=hypothetical protein | transcript_product=hypothetical protein | location=KB007974:1551390-1553708(+) | protein_length=481 |	1.22525	0.365567077644578	0.293072382609051	31.0558	31.059	100	3	31.3489	31.1135	100	3	17	17	17	45.7	45.7	45.7	52.776	0	323.31	145260000000	505	31.125	31.059	30.9835	24.8424	26.0072	24.9883
ACA1_064210-t26_1-p1	ACA1_064210-t26_1-p1 | transcript=ACA1_064210-t26_1 | gene=ACA1_064210 | organism=Acanthamoeba_castellanii_str._Neff | gene_product=phospholipase D active site domain containing protein | transcript_product=phospholipase D active site domain containing pro	1.1281	0.210669985687057	0.173891067504883	31.7978	31.8005	100	3	31.9717	31.778	100	3	8	8	8	13.7	13.7	13.7	71.645	0	5.6603	45426000000	44	31.8005	31.826	31.7669	26.3615	27.3279	26.5222
ACA1_064230-t26_1-p1	ACA1_064230-t26_1-p1 | transcript=ACA1_064230-t26_1 | gene=ACA1_064230 | organism=Acanthamoeba_castellanii_str._Neff | gene_product=betaine aldehyde dehydrogenase | transcript_product=betaine aldehyde dehydrogenase | location=KB007974:1563000-1565202(-) |	1.77979	1.73309280999225	0.831710815429688	24.4504	24.4719	100	3	25.2821	25.4147	100	3	7	7	7	27.6	27.6	27.6	41.008	0	10.662	907440000	37	24.6386	24.4719	24.2406	24.4743	25.7137	24.7115
ACA1_064240-t26_1-p1	ACA1_064240-t26_1-p1 | transcript=ACA1_064240-t26_1 | gene=ACA1_064240 | organism=Acanthamoeba_castellanii_str._Neff | gene_product=NADH dehydrogenase, putative | transcript_product=NADH dehydrogenase, putative | location=KB007974:1565303-1567235(+) | prot	1.8669	1.18988630486702	0.900641759236656	28.9463	28.9412	100	3	29.8469	29.5861	100	3	13	13	13	45.2	45.2	45.2	41.745	0	307.81	44003000000	232	29.0232	28.9412	28.8745	26.8226	27.3714	26.8006
ACA1_064250-t26_1-p1	ACA1_064250-t26_1-p1 | transcript=ACA1_064250-t26_1 | gene=ACA1_064250 | organism=Acanthamoeba_castellanii_str._Neff | gene_product=adaptin subfamily protein | transcript_product=adaptin subfamily protein | location=KB007974:1567389-1572278(+) | protein_le	2.01603	1.08845812841381	1.0115172068278	25.189	25.2359	100	3	26.2005	25.9016	100	3	10	10	10	10.5	10.5	10.5	115.03	0	11.274	1983700000	35	25.309	25.022	25.2359	32.002	33.0145	32.2486
ACA1_064340-t26_1-p1	ACA1_064340-t26_1-p1 | transcript=ACA1_064340-t26_1 | gene=ACA1_064340 | organism=Acanthamoeba_castellanii_str._Neff | gene_product=GRAM domain containing protein | transcript_product=GRAM domain containing protein | location=KB007974:1592925-1597093(-) |	1.13277	0	0.179850578308105	23.4154	23.4154	66.6667	2	NaN	NaN	33.3333	1	2	2	2	2.6	2.6	2.6	109.39	0.004116	1.8469	210510000	16	23.462	23.3688	NaN	36.5393	36.9977	36.7252
ACA1_064360-t26_1-p1	ACA1_064360-t26_1-p1 | transcript=ACA1_064360-t26_1 | gene=ACA1_064360 | organism=Acanthamoeba_castellanii_str._Neff | gene_product=DNA repair protein (mre11), putative | transcript_product=DNA repair protein (mre11), putative | location=KB007974:1602821-1	1.62594	0.750089033496058	0.701270421346027	24.7512	24.8225	100	3	25.4525	25.1277	100	3	10	10	10	20.4	20.4	20.4	72.853	0	25.883	1734600000	63	24.9958	24.8225	24.4352	25.8098	26.9751	25.8326
ACA1_064410-t26_1-p1	ACA1_064410-t26_1-p1 | transcript=ACA1_064410-t26_1 | gene=ACA1_064410 | organism=Acanthamoeba_castellanii_str._Neff | gene_product=Ras subfamily protein, putative | transcript_product=Ras subfamily protein, putative | location=KB007974:1614336-1615761(-)	1.23523	0.38285972519213	0.304781595865883	28.7435	28.734	100	3	29.0483	28.7846	100	3	18	18	18	72.5	72.5	72.5	33.151	0	323.31	46520000000	443	28.8769	28.734	28.6196	27.3796	28.327	27.3953
ACA1_064420-t26_1-p1	ACA1_064420-t26_1-p1 | transcript=ACA1_064420-t26_1 | gene=ACA1_064420 | organism=Acanthamoeba_castellanii_str._Neff | gene_product=Rasrelated protein Rac1, putative | transcript_product=Rasrelated protein Rac1, putative | location=KB007974:1616079-1617421	1.37612	0.551305870631686	0.460601170857746	27.4194	27.4241	100	3	27.88	27.6566	100	3	9	7	7	63	54	54	22.515	0	79.73	8805300000	97	27.4755	27.4241	27.3584	NaN	25.0548	NaN
ACA1_064440-t26_1-p1	ACA1_064440-t26_1-p1 | transcript=ACA1_064440-t26_1 | gene=ACA1_064440 | organism=Acanthamoeba_castellanii_str._Neff | gene_product=RhoGEF domain containing protein | transcript_product=RhoGEF domain containing protein | location=KB007974:1618809-1623131(-	1.94936	0	0.963004112243652	NaN	NaN	33.3333	1	24.6357	24.6357	66.6667	2	7	7	7	9.6	9.6	9.6	108.12	0	4.3161	374140000	11	NaN	23.6727	NaN	NaN	25.6486	24.9684
ACA1_064450-t26_1-p1	ACA1_064450-t26_1-p1 | transcript=ACA1_064450-t26_1 | gene=ACA1_064450 | organism=Acanthamoeba_castellanii_str._Neff | gene_product=Cyclindependent kinase, putative | transcript_product=Cyclindependent kinase, putative | location=KB007974:1623488-1623819(+	NaN	0	NaN	24.2951	24.2951	66.6667	2	NaN	NaN	0	0	2	2	2	29.9	29.9	29.9	10.305	0	4.9221	134020000	12	24.3722	24.2179	NaN	NaN	NaN	NaN
ACA1_064480-t26_1-p1	ACA1_064480-t26_1-p1 | transcript=ACA1_064480-t26_1 | gene=ACA1_064480 | organism=Acanthamoeba_castellanii_str._Neff | gene_product=hypothetical protein | transcript_product=hypothetical protein | location=KB007974:1626680-1627123(+) | protein_length=95 |	-1.76876	0.940206619437044	-0.822739919026692	26.7824	26.8044	100	3	25.9597	25.7681	100	3	3	3	3	33.7	33.7	33.7	10.977	0	18.831	1522000000	32	26.8044	26.7287	26.8141	23.6878	24.4313	24.0833
ACA1_064490-t26_1-p1	ACA1_064490-t26_1-p1 | transcript=ACA1_064490-t26_1 | gene=ACA1_064490 | organism=Acanthamoeba_castellanii_str._Neff | gene_product=MAP kinase phosphatase 6, putative | transcript_product=MAP kinase phosphatase 6, putative | location=KB007974:1627522-16285	-1.08533	0	-0.118127822875977	24.0633	24.0633	66.6667	2	NaN	NaN	33.3333	1	5	5	5	31.5	31.5	31.5	19.799	0.0026052	2.1018	428390000	9	24.1742	23.9524	NaN	25.0655	26.4998	25.5302
ACA1_064500-t26_1-p1	ACA1_064500-t26_1-p1 | transcript=ACA1_064500-t26_1 | gene=ACA1_064500 | organism=Acanthamoeba_castellanii_str._Neff | gene_product=elongation factor SIII p15 subunit, putative | transcript_product=elongation factor SIII p15 subunit, putative | location=KB	-1.3149	0.544388744232223	-0.394954681396484	24.7272	24.8779	100	3	24.3322	24.3322	66.6667	2	5	5	5	50.5	50.5	50.5	11.513	0	7.5325	813310000	35	24.8779	24.9581	24.3454	23.9718	25.374	24.3741
ACA1_064520-t26_1-p1	ACA1_064520-t26_1-p1 | transcript=ACA1_064520-t26_1 | gene=ACA1_064520 | organism=Acanthamoeba_castellanii_str._Neff | gene_product=leucine rich repeat domain containing protein | transcript_product=leucine rich repeat domain containing protein | location=	1.10451	0	0.143402099609375	26.2737	26.1688	100	3	NaN	NaN	33.3333	1	7	7	7	13.8	13.8	13.8	86.988	0	6.5344	1236800000	11	26.5073	26.1688	26.1449	31.3153	31.8671	31.3575
ACA1_064550-t26_1-p1	ACA1_064550-t26_1-p1 | transcript=ACA1_064550-t26_1 | gene=ACA1_064550 | organism=Acanthamoeba_castellanii_str._Neff | gene_product=RNA binding protein | transcript_product=RNA binding protein | location=KB007974:1639490-1641868(-) | protein_length=508 | s	1.57042	0.98417896126697	0.651151657104492	27.0089	26.9764	100	3	27.6601	27.5204	100	3	16	16	16	36.2	36.2	36.2	57.752	0	217.68	6175600000	139	27.1074	26.9429	26.9764	26.6823	27.8555	27.0152
ACA1_064580-t26_1-p1	ACA1_064580-t26_1-p1 | transcript=ACA1_064580-t26_1 | gene=ACA1_064580 | organism=Acanthamoeba_castellanii_str._Neff | gene_product=3hydroxybutyrate dehydrogenase | transcript_product=3hydroxybutyrate dehydrogenase | location=KB007974:1647344-1648947(-) |	1.34513	0.609364817828775	0.427744547526039	29.74	29.7524	100	3	30.1677	29.9452	100	3	14	14	14	56.6	56.6	56.6	31.315	0	323.31	69506000000	466	29.9061	29.7524	29.5614	25.1984	26.1218	25.2397
ACA1_064630-t26_1-p1	ACA1_064630-t26_1-p1 | transcript=ACA1_064630-t26_1 | gene=ACA1_064630 | organism=Acanthamoeba_castellanii_str._Neff | gene_product=stress responsive A/B barrel domain protein | transcript_product=stress responsive A/B barrel domain protein | location=KB00	-1.10958	0.336413028145017	-0.150007247924805	24.5506	24.5506	66.6667	2	24.4005	24.4005	66.6667	2	3	3	3	52.6	52.6	52.6	10.732	0	4.9334	359140000	20	24.6565	NaN	24.4446	26.2881	26.8671	26.5268
ACA1_064640-t26_1-p1	ACA1_064640-t26_1-p1 | transcript=ACA1_064640-t26_1 | gene=ACA1_064640 | organism=Acanthamoeba_castellanii_str._Neff | gene_product=farnesyltransferase/geranylgeranyltransferase, putative | transcript_product=farnesyltransferase/geranylgeranyltransferase,	1.36054	0.827054876122933	0.444180170694985	26.5785	26.6037	100	3	27.0227	26.8018	100	3	7	7	7	31.3	31.3	31.3	33.909	0	88.985	3840900000	74	26.6037	26.6371	26.4948	33.3399	34.2569	33.432
ACA1_064650-t26_1-p1	ACA1_064650-t26_1-p1 | transcript=ACA1_064650-t26_1 | gene=ACA1_064650 | organism=Acanthamoeba_castellanii_str._Neff | gene_product=ribosomal S29 subunit | transcript_product=ribosomal S29 subunit | location=KB007974:1664269-1664862(-) | protein_length=104	1.11398	0.182652249043068	0.15572230021159	30.062	30.0842	100	3	30.2177	30.0596	100	3	7	7	7	37.5	37.5	37.5	12.096	0	40.579	42725000000	189	30.0842	30.1204	29.9813	24.8926	NaN	24.3846
ACA1_064670-t26_1-p1	ACA1_064670-t26_1-p1 | transcript=ACA1_064670-t26_1 | gene=ACA1_064670 | organism=Acanthamoeba_castellanii_str._Neff | gene_product=NADHubiquinone oxidoreductase, putative | transcript_product=NADHubiquinone oxidoreductase, putative | location=KB007974:166	1.60423	0.841271469707341	0.681877772013344	25.3269	25.2843	100	3	26.0087	25.6676	100	3	6	6	6	27.3	27.3	27.3	22.032	0	31.454	1643500000	53	25.2843	25.5778	25.1185	28.1056	28.5018	28.3043
ACA1_064700-t26_1-p1	ACA1_064700-t26_1-p1 | transcript=ACA1_064700-t26_1 | gene=ACA1_064700 | organism=Acanthamoeba_castellanii_str._Neff | gene_product=Tcomplex protein 1, gamma subunit | transcript_product=Tcomplex protein 1, gamma subunit | location=KB007974:1673714-1676200	1.22186	0.327180830127015	0.289073308308922	28.762	28.7905	100	3	29.0511	28.8037	100	3	36	36	36	61.3	61.3	61.3	58.597	0	323.31	67893000000	588	28.8177	28.7905	28.6779	22.6275	23.9599	23.6048
ACA1_064820-t26_1-p1;ACA1_070050-t26_1-p1	ACA1_064820-t26_1-p1 | transcript=ACA1_064820-t26_1 | gene=ACA1_064820 | organism=Acanthamoeba_castellanii_str._Neff | gene_product=rho family, small GTP binding protein Rac3, putative | transcript_product=rho family, small GTP binding protein Rac3, putati	1.15746	0.369300477949046	0.210961023966473	30.6617	30.6511	100	3	30.8726	30.7068	100	3	13	12	12	82.7	77	77	21.686	0	213.9	59490000000	259	30.6511	30.7432	30.5907	28.1652	29.3237	28.4341
ACA1_064830-t26_1-p1	ACA1_064830-t26_1-p1 | transcript=ACA1_064830-t26_1 | gene=ACA1_064830 | organism=Acanthamoeba_castellanii_str._Neff | gene_product=hypothetical protein | transcript_product=hypothetical protein | location=KB007974:1707844-1709724(-) | protein_length=514 |	1.94527	1.15277852372513	0.959969838460285	29.0225	29.0246	100	3	29.9825	29.7684	100	3	4	4	4	14.6	14.6	14.6	58.778	0	6.89	8243400000	24	29.0246	29.0093	29.0335	30.1486	31.3569	30.3866
ACA1_064840-t26_1-p1	ACA1_064840-t26_1-p1 | transcript=ACA1_064840-t26_1 | gene=ACA1_064840 | organism=Acanthamoeba_castellanii_str._Neff | gene_product=rieske [2fe2s] domain containing protein | transcript_product=rieske [2fe2s] domain containing protein | location=KB007974:1	2.00814	1.57483247291083	1.00586255391439	24.0406	24.0115	100	3	25.0465	24.8245	100	3	8	8	8	21.1	21.1	21.1	52.543	0	10.348	1130300000	43	23.995	24.1153	24.0115	26.4982	27.8628	26.7362
ACA1_064880-t26_1-p1	ACA1_064880-t26_1-p1 | transcript=ACA1_064880-t26_1 | gene=ACA1_064880 | organism=Acanthamoeba_castellanii_str._Neff | gene_product=hypothetical protein | transcript_product=hypothetical protein | location=KB007974:1716727-1717159(+) | protein_length=84 |	1.51291	0.887104580801613	0.597328186035156	24.6126	24.6641	100	3	25.21	25.1973	100	3	5	5	5	60.7	60.7	60.7	9.3837	0	8.048	881000000	40	24.6641	24.8551	24.3188	27.1	28.2612	27.2528
ACA1_064910-t26_1-p1	ACA1_064910-t26_1-p1 | transcript=ACA1_064910-t26_1 | gene=ACA1_064910 | organism=Acanthamoeba_castellanii_str._Neff | gene_product=NADdependent deacetylase sirtuin, putative | transcript_product=NADdependent deacetylase sirtuin, putative | location=KB0079	1.04122	0	0.0582707722981759	24.6469	24.7158	100	3	NaN	NaN	33.3333	1	1	1	1	5.4	5.4	5.4	24.452	0	5.7292	420900000	16	24.5051	24.7158	24.7197	25.9805	27.081	26.2236
ACA1_064920-t26_1-p1	ACA1_064920-t26_1-p1 | transcript=ACA1_064920-t26_1 | gene=ACA1_064920 | organism=Acanthamoeba_castellanii_str._Neff | gene_product=branchedchain amino acid aminotransferase | transcript_product=branchedchain amino acid aminotransferase | location=KB007974	1.83651	1.25927011168028	0.876967112223305	27.1146	27.0856	100	3	27.9916	27.7305	100	3	12	12	12	44.5	44.5	44.5	45.436	0	64.56	7632600000	110	27.2551	27.0856	27.0031	26.4693	27.704	26.6217
ACA1_064960-t26_1-p1	ACA1_064960-t26_1-p1 | transcript=ACA1_064960-t26_1 | gene=ACA1_064960 | organism=Acanthamoeba_castellanii_str._Neff | gene_product=MYND finger domain containing protein | transcript_product=MYND finger domain containing protein | location=KB007974:1731563	1.41519	0.727899910184376	0.500995635986328	24.9825	24.8933	100	3	25.4835	25.2319	100	3	10	10	9	29.9	29.9	27.7	52.912	0	12.389	1625200000	69	25.2323	24.8219	24.8933	28.273	29.2265	28.5139
ACA1_064980-t26_1-p1	ACA1_064980-t26_1-p1 | transcript=ACA1_064980-t26_1 | gene=ACA1_064980 | organism=Acanthamoeba_castellanii_str._Neff | gene_product=hypothetical protein | transcript_product=hypothetical protein | location=KB007974:1734698-1744722(-) | protein_length=2094	1.11987	0.185875851179019	0.163337707519531	26.2931	26.3237	100	3	26.4565	26.1717	100	3	41	41	41	24.9	24.9	24.9	234.32	0	174.37	10461000000	360	26.4008	26.3237	26.1548	26.8851	27.9511	26.9828
ACA1_065040-t26_1-p1	ACA1_065040-t26_1-p1 | transcript=ACA1_065040-t26_1 | gene=ACA1_065040 | organism=Acanthamoeba_castellanii_str._Neff | gene_product=SIT4 phosphatase-associated protein | transcript_product=SIT4 phosphatase-associated protein | location=KB007974:1757536-176	1.37022	0.412142328752482	0.454405466715492	24.9355	24.988	100	3	25.3899	25.0135	100	3	6	6	6	14.5	14.5	14.5	66.57	0	8.2827	845970000	30	25.1219	24.988	24.6968	26.7969	27.5899	26.5679
ACA1_065050-t26_1-p1	ACA1_065050-t26_1-p1 | transcript=ACA1_065050-t26_1 | gene=ACA1_065050 | organism=Acanthamoeba_castellanii_str._Neff | gene_product=unspecified product | transcript_product=unspecified product | location=KB007974:1761059-1763605(-) | protein_length=848 | s	1.19933	0.484476005222703	0.262232462565105	25.2962	25.2455	100	3	25.5584	25.4738	100	3	3	3	3	4.5	4.5	4.5	92.399	0.00022257	3.3897	685750000	17	25.159	25.2455	25.4841	25.2203	26.5647	25.2567
ACA1_065160-t26_1-p1	ACA1_065160-t26_1-p1 | transcript=ACA1_065160-t26_1 | gene=ACA1_065160 | organism=Acanthamoeba_castellanii_str._Neff | gene_product=Armadillo/betacatenin-like repeat domain containing protein | transcript_product=Armadillo/betacatenin-like repeat domain co	1.20008	0.234901733316871	0.263128916422527	27.8037	27.8219	100	3	28.0668	27.8021	100	3	5	5	5	5.8	5.8	5.8	90.674	0	41.398	6514500000	76	27.9583	27.8219	27.631	25.2779	26.4637	25.3763
ACA1_065170-t26_1-p1	ACA1_065170-t26_1-p1 | transcript=ACA1_065170-t26_1 | gene=ACA1_065170 | organism=Acanthamoeba_castellanii_str._Neff | gene_product=unspecified product | transcript_product=unspecified product | location=KB007974:1802720-1806918(+) | protein_length=1399 |	1.12483	0.244266307936895	0.169705708821613	29.2547	29.2587	100	3	29.4244	29.2611	100	3	11	11	11	8	8	8	149.13	0	323.31	23169000000	272	29.2958	29.2587	29.2096	25.3081	26.756	25.2052
ACA1_065210-t26_1-p1	ACA1_065210-t26_1-p1 | transcript=ACA1_065210-t26_1 | gene=ACA1_065210 | organism=Acanthamoeba_castellanii_str._Neff | gene_product=3hydroxyisobutyryl-CoA hydrolase, putative | transcript_product=3hydroxyisobutyryl-CoA hydrolase, putative | location=KB0079	1.46483	1.32546580252794	0.550734837849934	28.1324	28.0464	100	3	28.6831	28.5875	100	3	13	13	13	43.9	43.9	43.9	43.118	0	117.04	13727000000	197	28.3095	28.0464	28.0413	25.3314	26.6232	25.64
ACA1_065230-t26_1-p1	ACA1_065230-t26_1-p1 | transcript=ACA1_065230-t26_1 | gene=ACA1_065230 | organism=Acanthamoeba_castellanii_str._Neff | gene_product=leucine rich repeat domain containing protein | transcript_product=leucine rich repeat domain containing protein | location=	1.32493	0.579198021891867	0.405911763509113	22.8225	22.8348	100	3	23.2285	22.9437	100	3	2	2	2	2.8	2.8	2.8	114.98	0.0095613	1.4453	165220000	8	22.7389	22.8348	22.8939	26.2505	27.5673	26.4255
ACA1_065240-t26_1-p1	ACA1_065240-t26_1-p1 | transcript=ACA1_065240-t26_1 | gene=ACA1_065240 | organism=Acanthamoeba_castellanii_str._Neff | gene_product=glutaredoxin, putative | transcript_product=glutaredoxin, putative | location=KB007974:1831502-1832108(+) | protein_length=1	-1.0175	0.0535761629148959	-0.0250256856282576	27.2375	27.3102	100	3	27.2125	27.2268	100	3	4	4	4	43.7	43.7	43.7	11.115	0	6.3264	4291300000	66	27.3846	27.0178	27.3102	27.0067	27.8945	27.0909
ACA1_065720-t26_1-p1	ACA1_065720-t26_1-p1 | transcript=ACA1_065720-t26_1 | gene=ACA1_065720 | organism=Acanthamoeba_castellanii_str._Neff | gene_product=ribosomal protein S8, putative | transcript_product=ribosomal protein S8, putative | location=KB007974:1878546-1879027(-) |	1.1785	0.238376535574546	0.236957550048828	30.2055	30.2069	100	3	30.4424	30.2284	100	3	12	12	12	75.4	75.4	75.4	14.776	0	298.49	69374000000	646	30.3157	30.2069	30.0938	25.5959	26.7794	25.987
ACA1_065840-t26_1-p1	ACA1_065840-t26_1-p1 | transcript=ACA1_065840-t26_1 | gene=ACA1_065840 | organism=Acanthamoeba_castellanii_str._Neff | gene_product=peroxisomal D3,D2enoyl-CoA isomerase isoform 1 variant, putative | transcript_product=peroxisomal D3,D2enoyl-CoA isomerase i	1.96511	1.05886162950767	0.974610010782875	27.1985	27.2468	100	3	28.1732	27.9232	100	3	7	7	7	33.2	33.2	33.2	28.177	0	67.088	4782900000	82	27.2468	27.3183	27.0305	27.1172	28.3418	27.2736
ACA1_065850-t26_1-p1	ACA1_065850-t26_1-p1 | transcript=ACA1_065850-t26_1 | gene=ACA1_065850 | organism=Acanthamoeba_castellanii_str._Neff | gene_product=unspecified product | transcript_product=unspecified product | location=KB007974:1923247-1929925(+) | protein_length=2226 |	-1.21117	0.341669884303324	-0.276407241821289	23.5731	23.5572	100	3	23.2967	23.2967	66.6667	2	4	4	4	2.3	2.3	2.3	239.58	0	3.6653	224770000	11	23.5572	23.8262	23.3361	26.0659	NaN	25.9969
ACA1_065870-t26_1-p1	ACA1_065870-t26_1-p1 | transcript=ACA1_065870-t26_1 | gene=ACA1_065870 | organism=Acanthamoeba_castellanii_str._Neff | gene_product=hypothetical protein | transcript_product=hypothetical protein | location=KB007974:1934907-1936467(+) | protein_length=493 |	NaN	0	NaN	NaN	NaN	0	0	24.6062	24.6062	66.6667	2	4	4	4	9.5	9.5	9.5	52.822	0	4.3201	184170000	9	NaN	NaN	NaN	26.4959	27.5357	28.6117
ACA1_065900-t26_1-p1	ACA1_065900-t26_1-p1 | transcript=ACA1_065900-t26_1 | gene=ACA1_065900 | organism=Acanthamoeba_castellanii_str._Neff | gene_product=Lgalactose-1-phosphate phosphatase | transcript_product=Lgalactose-1-phosphate phosphatase | location=KB007974:1941876-19433	1.03151	0.0441588759976876	0.0447546641031913	27.5766	27.6913	100	3	27.6214	27.4378	100	3	8	8	8	38	38	38	30.492	0	64.808	4458100000	94	27.6913	27.7314	27.3071	24.974	25.9633	25.0145
ACA1_065920-t26_1-p1	ACA1_065920-t26_1-p1 | transcript=ACA1_065920-t26_1 | gene=ACA1_065920 | organism=Acanthamoeba_castellanii_str._Neff | gene_product=protein kinase domain containing protein | transcript_product=protein kinase domain containing protein | location=KB007974:1	1.51378	0.758779798905538	0.598154067993164	26.3837	26.3815	100	3	26.9818	26.7516	100	3	7	7	7	10.2	10.2	10.2	106.39	0	26.377	2201700000	60	26.3815	26.4519	26.3177	26.1789	27.2132	26.3714
ACA1_065930-t26_1-p1	ACA1_065930-t26_1-p1 | transcript=ACA1_065930-t26_1 | gene=ACA1_065930 | organism=Acanthamoeba_castellanii_str._Neff | gene_product=cytochrome p450 superfamily protein | transcript_product=cytochrome p450 superfamily protein | location=KB007974:1951476-195	NaN	0	NaN	24.4804	24.6386	100	3	NaN	NaN	0	0	4	4	4	8.9	8.9	8.9	63.523	0	4.9324	517040000	23	24.6487	24.6386	24.154	27.1924	28.0847	27.4017
ACA1_065940-t26_1-p1	ACA1_065940-t26_1-p1 | transcript=ACA1_065940-t26_1 | gene=ACA1_065940 | organism=Acanthamoeba_castellanii_str._Neff | gene_product=HEAT repeat domain containing protein | transcript_product=HEAT repeat domain containing protein | location=KB007974:1953826	1.08921	0.0932015849326556	0.123283386230469	29.1481	29.2055	100	3	29.2713	29.1001	100	3	17	17	17	20.6	20.6	20.6	124.5	0	35.74	10775000000	138	29.2055	29.2065	29.0322	27.2389	28.2548	27.3064
ACA1_065950-t26_1-p1	ACA1_065950-t26_1-p1 | transcript=ACA1_065950-t26_1 | gene=ACA1_065950 | organism=Acanthamoeba_castellanii_str._Neff | gene_product=programmed cell death protein 6, putative | transcript_product=programmed cell death protein 6, putative | location=KB007974	1.82471	0.937002645856704	0.867670694986977	27.2108	27.1438	100	3	28.0785	27.7831	100	3	4	4	3	20.8	20.8	17.4	28.215	0	76.951	3294200000	46	27.1438	27.4583	27.0302	25.3261	26.4516	25.394
ACA1_065960-t26_1-p1	ACA1_065960-t26_1-p1 | transcript=ACA1_065960-t26_1 | gene=ACA1_065960 | organism=Acanthamoeba_castellanii_str._Neff | gene_product=hypothetical protein | transcript_product=hypothetical protein | location=KB007974:1960816-1962975(-) | protein_length=719 |	-1.89169	1.15768413392331	-0.919676780700684	24.3228	24.4643	100	3	23.4031	23.4031	66.6667	2	3	3	3	5.4	5.4	5.4	80.895	0	4.543	258070000	12	24.4643	24.6287	23.8754	29.6308	30.8078	30.1336
ACA1_065970-t26_1-p1	ACA1_065970-t26_1-p1 | transcript=ACA1_065970-t26_1 | gene=ACA1_065970 | organism=Acanthamoeba_castellanii_str._Neff | gene_product=universal stress domain containing protein | transcript_product=universal stress domain containing protein | location=KB0079	1.35213	0.330458018329911	0.435239156087238	25.6908	25.6325	100	3	26.1261	26.0786	100	3	3	3	3	29.3	29.3	29.3	16.198	0	33.108	1684500000	41	25.6325	25.9198	25.5202	29.0039	30.2816	29.3209
ACA1_065980-t26_1-p1	ACA1_065980-t26_1-p1 | transcript=ACA1_065980-t26_1 | gene=ACA1_065980 | organism=Acanthamoeba_castellanii_str._Neff | gene_product=periodic tryptophan protein 2, putative | transcript_product=periodic tryptophan protein 2, putative | location=KB007974:196	1.70149	1.1235085451002	0.766799290974937	25.9493	25.9021	100	3	26.7161	26.4662	100	3	17	17	17	29	29	29	103.83	0	95.098	4587100000	175	26.0498	25.8961	25.9021	26.4897	27.5564	26.6917
ACA1_066000-t26_1-p1	ACA1_066000-t26_1-p1 | transcript=ACA1_066000-t26_1 | gene=ACA1_066000 | organism=Acanthamoeba_castellanii_str._Neff | gene_product=ARP2/3 complex 34 kDa subunit, putative | transcript_product=ARP2/3 complex 34 kDa subunit, putative | location=KB007974:197	1.79457	1.05612951740853	0.843639373779297	31.1532	31.1234	100	3	31.9968	31.7441	100	3	19	19	19	66.6	66.6	66.6	33.355	0	323.31	174120000000	904	31.282	31.1234	31.0541	27.393	28.5005	27.7619
ACA1_066010-t26_1-p1	ACA1_066010-t26_1-p1 | transcript=ACA1_066010-t26_1 | gene=ACA1_066010 | organism=Acanthamoeba_castellanii_str._Neff | gene_product=nuclear transport factor 2, putative | transcript_product=nuclear transport factor 2, putative | location=KB007974:1971695-1	1.0665	0.0890630015207406	0.0928878784179688	26.5088	26.6101	100	3	26.6017	26.4284	100	3	3	3	3	30.8	30.8	30.8	13.472	0	41.484	2494300000	69	26.6249	26.6101	26.2913	23.84	23.5727	24.1824
ACA1_066060-t26_1-p1	ACA1_066060-t26_1-p1 | transcript=ACA1_066060-t26_1 | gene=ACA1_066060 | organism=Acanthamoeba_castellanii_str._Neff | gene_product=acetylCoA acyltransferase, putative | transcript_product=acetylCoA acyltransferase, putative | location=KB007974:1988100-198	12.6972	3.27089466099737	3.66643969217936	27.0584	27.0791	100	3	30.7248	30.5236	100	3	21	21	21	78.6	78.6	78.6	44.895	0	323.31	57946000000	385	27.1055	27.0791	26.9905	25.4656	25.7629	24.9145
ACA1_066070-t26_1-p1	ACA1_066070-t26_1-p1 | transcript=ACA1_066070-t26_1 | gene=ACA1_066070 | organism=Acanthamoeba_castellanii_str._Neff | gene_product=zinc finger protein | transcript_product=zinc finger protein | location=KB007974:1990336-1991817(-) | protein_length=493 | s	9.04533	0	3.17717297871907	NaN	NaN	33.3333	1	27.3589	27.3874	100	3	5	5	5	17	17	17	53.341	0	22.769	1456200000	26	24.1817	NaN	NaN	24.5389	26.049	24.8771
ACA1_066080-t26_1-p1	ACA1_066080-t26_1-p1 | transcript=ACA1_066080-t26_1 | gene=ACA1_066080 | organism=Acanthamoeba_castellanii_str._Neff | gene_product=zinc finger protein | transcript_product=zinc finger protein | location=KB007974:1992413-1993870(-) | protein_length=485 | s	NaN	0	NaN	NaN	NaN	0	0	27.5478	27.5357	100	3	7	7	7	22.7	22.7	22.7	52.273	0	19.306	2200700000	29	NaN	NaN	NaN	NaN	NaN	NaN
ACA1_066120-t26_1-p1	ACA1_066120-t26_1-p1 | transcript=ACA1_066120-t26_1 | gene=ACA1_066120 | organism=Acanthamoeba_castellanii_str._Neff | gene_product=proline-tRNA ligase | transcript_product=proline-tRNA ligase | location=KB007974:1999091-2002381(-) | protein_length=693 | s	1.66751	0.906133753783878	0.737698237101238	28.8314	28.8313	100	3	29.5691	29.2989	100	3	32	32	32	49.5	49.5	49.5	78.545	0	323.31	78407000000	676	28.9056	28.8313	28.7574	24.6812	26.1842	24.9264
ACA1_066130-t26_1-p1	ACA1_066130-t26_1-p1 | transcript=ACA1_066130-t26_1 | gene=ACA1_066130 | organism=Acanthamoeba_castellanii_str._Neff | gene_product=profilin II, putative | transcript_product=profilin II, putative | location=KB007974:2002759-2003139(+) | protein_length=126	1.36259	0.69737420829998	0.446348826090492	33.2299	33.2351	100	3	33.6763	33.432	100	3	8	8	3	43.7	43.7	25.4	13.057	0	25.941	282700000000	193	33.2442	33.2351	33.2106	25.7057	27.1329	26.0847
ACA1_066140-t26_1-p1	ACA1_066140-t26_1-p1 | transcript=ACA1_066140-t26_1 | gene=ACA1_066140 | organism=Acanthamoeba_castellanii_str._Neff | gene_product=clathrin coat assembly protein, putative | transcript_product=clathrin coat assembly protein, putative | location=KB007974:2	-1.06985	0.128791012237753	-0.0974035263061523	25.346	25.4233	100	3	25.2486	25.2486	66.6667	2	2	2	2	16.2	16.2	16.2	19.069	0	4.0288	570470000	17	25.1792	25.4233	25.4356	25.9177	26.6607	26.0477
ACA1_066580-t26_1-p1	ACA1_066580-t26_1-p1 | transcript=ACA1_066580-t26_1 | gene=ACA1_066580 | organism=Acanthamoeba_castellanii_str._Neff | gene_product=ubiquitin protein ligase E3 component protein | transcript_product=ubiquitin protein ligase E3 component protein | location=	1.47717	0.49808386970384	0.562836964925129	27.3041	27.319	100	3	27.8669	27.6952	100	3	8	8	8	5.6	5.6	5.6	237.44	0	10.074	2742600000	27	27.3257	27.2676	27.319	27.2814	28.6283	27.5451
ACA1_066730-t26_1-p1	ACA1_066730-t26_1-p1 | transcript=ACA1_066730-t26_1 | gene=ACA1_066730 | organism=Acanthamoeba_castellanii_str._Neff | gene_product=ankyrin repeat-containing protein | transcript_product=ankyrin repeat-containing protein | location=KB008048:35545-36363(-)	1.93304	1.05345893475329	0.950871149698894	25.2698	25.2556	100	3	26.2207	25.8989	100	3	4	4	4	25.1	25.1	25.1	18.922	0	53.562	1471800000	24	25.2556	25.2369	25.317	29.9725	31.1676	30.2017
ACA1_219820-t26_1-p1;ACA1_066760-t26_1-p1	ACA1_219820-t26_1-p1 | transcript=ACA1_219820-t26_1 | gene=ACA1_219820 | organism=Acanthamoeba_castellanii_str._Neff | gene_product=actin-1, putative | transcript_product=actin-1, putative | location=KB008036:819109-820323(-) | protein_length=375 | sequenc	NaN	0	NaN	NaN	NaN	0	0	27.5596	27.4017	100	3	35	2	2	81.9	15.5	15.5	41.689	0	19.977	1642600000	37	NaN	NaN	NaN	23.7387	24.495	24.3106
ACA1_066840-t26_1-p1	ACA1_066840-t26_1-p1 | transcript=ACA1_066840-t26_1 | gene=ACA1_066840 | organism=Acanthamoeba_castellanii_str._Neff | gene_product=SNF2 domain containing protein | transcript_product=SNF2 domain containing protein | location=KB008048:54518-59122(-) | prot	NaN	0	NaN	22.5329	22.5329	66.6667	2	NaN	NaN	0	0	3	3	3	2.2	2.2	2.2	135.86	0.0063376	1.6685	116400000	16	NaN	22.3993	22.6665	NaN	NaN	NaN
ACA1_066850-t26_1-p1	ACA1_066850-t26_1-p1 | transcript=ACA1_066850-t26_1 | gene=ACA1_066850 | organism=Acanthamoeba_castellanii_str._Neff | gene_product=hypothetical protein | transcript_product=hypothetical protein | location=KB008048:60549-64338(+) | protein_length=849 | seq	1.69908	0.855383831372308	0.76475397745768	25.9742	25.9371	100	3	26.739	26.5769	100	3	18	18	18	27.1	27.1	27.1	95.234	0	156	5024600000	148	26.1706	25.9371	25.8149	26.3365	27.3457	26.4662
ACA1_066860-t26_1-p1	ACA1_066860-t26_1-p1 | transcript=ACA1_066860-t26_1 | gene=ACA1_066860 | organism=Acanthamoeba_castellanii_str._Neff | gene_product=hypothetical protein | transcript_product=hypothetical protein | location=KB008048:64423-65582(-) | protein_length=246 | seq	NaN	0	NaN	NaN	NaN	0	0	24.1814	24.3106	100	3	3	3	3	15.9	15.9	15.9	27.954	0	4.3071	325550000	15	NaN	NaN	NaN	24.5052	24.919	24.6321
ACA1_066870-t26_1-p1	ACA1_066870-t26_1-p1 | transcript=ACA1_066870-t26_1 | gene=ACA1_066870 | organism=Acanthamoeba_castellanii_str._Neff | gene_product=glucose6-phosphate isomerase | transcript_product=glucose6-phosphate isomerase | location=KB008048:65732-68499(-) | protein_	1.78598	1.03131369023635	0.836712519327801	28.8314	28.8761	100	3	29.6681	29.3877	100	3	22	22	22	55.4	55.4	55.4	63.36	0	323.31	48761000000	554	28.9097	28.8761	28.7085	28.7595	29.7674	28.9787
ACA1_066930-t26_1-p1	ACA1_066930-t26_1-p1 | transcript=ACA1_066930-t26_1 | gene=ACA1_066930 | organism=Acanthamoeba_castellanii_str._Neff | gene_product=ABC transporter, ATPbinding domain containing protein | transcript_product=ABC transporter, ATPbinding domain containing pro	1.02331	0.0286228804314178	0.0332489013671875	25.0885	25.2043	100	3	25.1217	24.9123	100	3	6	6	6	10.2	10.2	10.2	73.834	0	15.724	1021300000	70	25.2577	25.2043	24.8033	29.6852	30.6447	30.094
ACA1_067390-t26_1-p1	ACA1_067390-t26_1-p1 | transcript=ACA1_067390-t26_1 | gene=ACA1_067390 | organism=Acanthamoeba_castellanii_str._Neff | gene_product=SNF2 domain containing protein | transcript_product=SNF2 domain containing protein | location=KB008027:6797-13957(-) | prote	1.18174	0.298612991554401	0.240911483764648	26.7924	26.8723	100	3	27.0333	26.8533	100	3	36	36	36	33	33	33	156.37	0	123.34	11903000000	304	26.8723	26.8872	26.6176	26.826	28.0487	27.2175
ACA1_067400-t26_1-p1	ACA1_067400-t26_1-p1 | transcript=ACA1_067400-t26_1 | gene=ACA1_067400 | organism=Acanthamoeba_castellanii_str._Neff | gene_product=NAD dependent epimerase/dehydratase superfamily protein | transcript_product=NAD dependent epimerase/dehydratase superfamily	1.07634	0.0997766625144845	0.106137593587238	26.0356	25.9717	100	3	26.1418	25.8938	100	3	11	11	11	48.3	48.3	48.3	46.185	0	79.976	3316300000	84	26.2118	25.9717	25.9234	28.2843	29.3179	28.4757
ACA1_067760-t26_1-p1	ACA1_067760-t26_1-p1 | transcript=ACA1_067760-t26_1 | gene=ACA1_067760 | organism=Acanthamoeba_castellanii_str._Neff | gene_product=hypothetical protein | transcript_product=hypothetical protein | location=KB007857:10281-11289(-) | protein_length=171 | seq	3.52865	2.26711921601523	1.81911659240723	26.9489	26.928	100	3	28.768	28.6916	100	3	6	6	6	46.8	46.8	46.8	19.605	0	9.856	4627700000	40	26.8061	26.928	27.1127	27.4226	28.7591	27.6
ACA1_067770-t26_1-p1	ACA1_067770-t26_1-p1 | transcript=ACA1_067770-t26_1 | gene=ACA1_067770 | organism=Acanthamoeba_castellanii_str._Neff | gene_product=CBS domain containing protein | transcript_product=CBS domain containing protein | location=KB007857:11843-13106(+) | protei	1.54035	0.688141127220398	0.623257319132485	27.7995	27.7853	100	3	28.4227	28.2553	100	3	12	12	12	54.6	54.6	54.6	33.32	0	222.24	12070000000	147	27.7853	27.9854	27.6277	27.5904	28.5931	27.8037
ACA1_067810-t26_1-p1	ACA1_067810-t26_1-p1 | transcript=ACA1_067810-t26_1 | gene=ACA1_067810 | organism=Acanthamoeba_castellanii_str._Neff | gene_product=hypothetical protein | transcript_product=hypothetical protein | location=KB007857:18556-27544(+) | protein_length=1872 | se	1.30213	0.404781105876254	0.380873998006187	25.3266	25.2981	100	3	25.7075	25.3544	100	3	28	28	28	20.7	20.7	20.7	208.07	0	60.683	3169000000	154	25.4212	25.2605	25.2981	30.2167	31.2234	30.3557
ACA1_067820-t26_1-p1	ACA1_067820-t26_1-p1 | transcript=ACA1_067820-t26_1 | gene=ACA1_067820 | organism=Acanthamoeba_castellanii_str._Neff | gene_product=DOCK family protein | transcript_product=DOCK family protein | location=KB007857:27642-28794(+) | protein_length=221 | seque	1.43339	0.479254689100093	0.519429842631023	24.6261	24.7204	100	3	25.1456	25.1456	66.6667	2	2	2	2	17.2	17.2	17.2	24.729	0	8.2822	504980000	23	24.7204	24.856	24.3019	24.6331	25.8051	24.7827
ACA1_067830-t26_1-p1	ACA1_067830-t26_1-p1 | transcript=ACA1_067830-t26_1 | gene=ACA1_067830 | organism=Acanthamoeba_castellanii_str._Neff | gene_product=peptidylprolyl cis-trans isomerase, putative | transcript_product=peptidylprolyl cis-trans isomerase, putative | location=KB	2.21097	1.17380531659395	1.14468161265055	24.6386	24.6386	66.6667	2	25.7833	25.6506	100	3	6	6	6	20.9	20.9	20.9	55.221	0	22.454	1117100000	50	24.9102	NaN	24.3671	27.0397	28.3979	27.3149
ACA1_067840-t26_1-p1	ACA1_067840-t26_1-p1 | transcript=ACA1_067840-t26_1 | gene=ACA1_067840 | organism=Acanthamoeba_castellanii_str._Neff | gene_product=variant sh3 domain containing protein | transcript_product=variant sh3 domain containing protein | location=KB007857:31243-4	-1.04928	0.0590937346187519	-0.0694033304850272	26.2199	26.2382	100	3	26.1505	25.8333	100	3	46	46	46	25.4	25.4	25.4	230.38	0	318.49	9957000000	319	26.3216	26.2382	26.1	25.1923	26.8081	25.8193
ACA1_067910-t26_1-p1	ACA1_067910-t26_1-p1 | transcript=ACA1_067910-t26_1 | gene=ACA1_067910 | organism=Acanthamoeba_castellanii_str._Neff | gene_product=ribosomal protein S19, putative | transcript_product=ribosomal protein S19, putative | location=KB007857:55915-56424(-) | pr	1.02715	0.0419495694180621	0.0386416117350237	31.6021	31.5394	100	3	31.6408	31.3524	100	3	5	5	5	64.3	64.3	64.3	12.549	0	181.08	77602000000	255	31.5292	31.7379	31.5394	27.4514	28.6898	27.6159
ACA1_067920-t26_1-p1	ACA1_067920-t26_1-p1 | transcript=ACA1_067920-t26_1 | gene=ACA1_067920 | organism=Acanthamoeba_castellanii_str._Neff | gene_product=hypothetical protein | transcript_product=hypothetical protein | location=KB007857:56638-58107(+) | protein_length=402 | seq	1.45741	0.583543997148906	0.543403625488281	25.6279	25.6867	100	3	26.1713	25.9351	100	3	8	8	8	29.6	29.6	29.6	44.243	0	17.691	1761900000	47	25.7457	25.6867	25.4512	24.5124	25.5718	24.6564
ACA1_067960-t26_1-p1	ACA1_067960-t26_1-p1 | transcript=ACA1_067960-t26_1 | gene=ACA1_067960 | organism=Acanthamoeba_castellanii_str._Neff | gene_product=carrier superfamily protein | transcript_product=carrier superfamily protein | location=KB007857:68569-69678(-) | protein_le	1.3367	0.441407492786395	0.418677012125652	25.6994	25.7642	100	3	26.1181	25.7178	100	3	9	9	9	26.8	26.8	26.8	40.88	0	44.123	2778600000	80	25.7642	25.7695	25.5647	NaN	NaN	23.6642
ACA1_068090-t26_1-p1	ACA1_068090-t26_1-p1 | transcript=ACA1_068090-t26_1 | gene=ACA1_068090 | organism=Acanthamoeba_castellanii_str._Neff | gene_product=WD domain, G-beta repeat-containing protein | transcript_product=WD domain, G-beta repeat-containing protein | location=KB00	1.55426	0.669657344873471	0.63622728983561	26.022	25.9978	100	3	26.6583	26.3757	100	3	12	12	12	14.3	14.3	14.3	125.99	0	48.471	2812100000	87	26.0918	25.9766	25.9978	26.1327	27.2508	26.3899
ACA1_068110-t26_1-p1	ACA1_068110-t26_1-p1 | transcript=ACA1_068110-t26_1 | gene=ACA1_068110 | organism=Acanthamoeba_castellanii_str._Neff | gene_product=peptidylprolyl cis-trans isomerase, FKBP-type domain containing protein | transcript_product=peptidylprolyl cis-trans isomer	-1.70249	1.41223213812452	-0.767649332682293	27.9196	27.9151	100	3	27.1519	27.0547	100	3	3	3	3	15.6	15.6	15.6	19.107	0	115.59	6150800000	78	27.9745	27.9151	27.8691	28.4555	28.9882	28.632
ACA1_068120-t26_1-p1	ACA1_068120-t26_1-p1 | transcript=ACA1_068120-t26_1 | gene=ACA1_068120 | organism=Acanthamoeba_castellanii_str._Neff | gene_product=Endonuclease/Exonuclease/phosphatase family protein | transcript_product=Endonuclease/Exonuclease/phosphatase family protein	NaN	0	NaN	NaN	NaN	33.3333	1	NaN	NaN	0	0	3	3	3	8.9	8.9	8.9	35.076	0.0026068	2.1027	176060000	6	23.2663	NaN	NaN	24.5606	25.1541	24.5523
ACA1_068140-t26_1-p1	ACA1_068140-t26_1-p1 | transcript=ACA1_068140-t26_1 | gene=ACA1_068140 | organism=Acanthamoeba_castellanii_str._Neff | gene_product=sphinganine1-phosphate aldolase BST1, putative | transcript_product=sphinganine1-phosphate aldolase BST1, putative | locatio	1.2066	0.274368516678501	0.27094332377116	26.6315	26.6454	100	3	26.9024	26.6509	100	3	14	14	14	28.4	28.4	28.4	61.677	0	72.571	6928600000	193	26.6454	26.6499	26.599	25.3604	26.3241	25.5298
ACA1_068180-t26_1-p1	ACA1_068180-t26_1-p1 | transcript=ACA1_068180-t26_1 | gene=ACA1_068180 | organism=Acanthamoeba_castellanii_str._Neff | gene_product=beta-mannosidase precursor mannanase mannase family protein | transcript_product=beta-mannosidase precursor mannanase mannas	NaN	0	NaN	NaN	NaN	0	0	24.6854	24.6321	100	3	2	2	2	3.9	3.9	3.9	80.473	0.0020593	2.353	360970000	14	NaN	NaN	NaN	24.6072	26.1702	NaN
ACA1_068190-t26_1-p1	ACA1_068190-t26_1-p1 | transcript=ACA1_068190-t26_1 | gene=ACA1_068190 | organism=Acanthamoeba_castellanii_str._Neff | gene_product=Dual specificity protein kinase | transcript_product=Dual specificity protein kinase | location=KB007857:130910-135396(-) |	-1.76543	1.51774469311308	-0.82002067565918	26.4985	26.5298	100	3	25.6785	25.4352	100	3	28	28	27	35.9	35.9	35.1	114.6	0	58.322	6679700000	174	26.5321	26.5298	26.4336	22.7693	23.7057	22.9838
ACA1_068340-t26_1-p1	ACA1_068340-t26_1-p1 | transcript=ACA1_068340-t26_1 | gene=ACA1_068340 | organism=Acanthamoeba_castellanii_str._Neff | gene_product=3hydroxyisobutyrate dehydrogenase | transcript_product=3hydroxyisobutyrate dehydrogenase | location=KB007857:175438-176879(-	1.29328	0.511194958901862	0.371039708455402	27.7104	27.7172	100	3	28.0814	27.8859	100	3	13	13	13	63.6	63.6	63.6	34.849	0	323.31	17349000000	221	27.8171	27.7172	27.5968	25.5088	26.5647	25.9502
ACA1_068360-t26_1-p1	ACA1_068360-t26_1-p1 | transcript=ACA1_068360-t26_1 | gene=ACA1_068360 | organism=Acanthamoeba_castellanii_str._Neff | gene_product=Dual specificity protein kinase | transcript_product=Dual specificity protein kinase | location=KB007857:179002-181944(+) |	2.04948	1.29875278605789	1.03525988260905	27.1836	27.182	100	3	28.2188	28.0044	100	3	24	24	24	47.3	47.3	47.3	67.083	0	138.98	15652000000	263	27.182	27.2581	27.1107	24.5243	26.0594	24.9822
ACA1_068450-t26_1-p1	ACA1_068450-t26_1-p1 | transcript=ACA1_068450-t26_1 | gene=ACA1_068450 | organism=Acanthamoeba_castellanii_str._Neff | gene_product=twinarginine translocation pathway protein, putative | transcript_product=twinarginine translocation pathway protein, putati	NaN	0	NaN	NaN	NaN	0	0	24.7557	24.5606	100	3	5	5	5	8.2	8.2	8.2	66.655	0.00043821	3.1565	359410000	7	NaN	NaN	NaN	26.2681	NaN	27.3359
ACA1_068460-t26_1-p1	ACA1_068460-t26_1-p1 | transcript=ACA1_068460-t26_1 | gene=ACA1_068460 | organism=Acanthamoeba_castellanii_str._Neff | gene_product=leucinerich repeat kinase | transcript_product=leucinerich repeat kinase | location=KB007857:199414-207574(-) | protein_leng	1.43167	0.61512579267205	0.517701466878258	27.5651	27.593	100	3	28.0828	27.8868	100	3	25	25	24	20.3	20.3	19.9	199.32	0	222.7	6883900000	174	27.7093	27.593	27.393	NaN	25.2397	NaN
ACA1_068520-t26_1-p1	ACA1_068520-t26_1-p1 | transcript=ACA1_068520-t26_1 | gene=ACA1_068520 | organism=Acanthamoeba_castellanii_str._Neff | gene_product=hypothetical protein | transcript_product=hypothetical protein | location=KB007857:220716-225043(+) | protein_length=880 | s	-1.14767	0	-0.198710759480793	23.6029	23.6608	100	3	NaN	NaN	33.3333	1	3	3	3	3.5	3.5	3.5	98.288	0.00022051	3.2636	139450000	10	23.7435	23.6608	23.4044	28.8307	29.8398	28.9561
ACA1_068550-t26_1-p1	ACA1_068550-t26_1-p1 | transcript=ACA1_068550-t26_1 | gene=ACA1_068550 | organism=Acanthamoeba_castellanii_str._Neff | gene_product=acetyltransferase, GNAT superfamily protein | transcript_product=acetyltransferase, GNAT superfamily protein | location=KB00	-2.23956	0	-1.16321436564128	25.0948	25.137	100	3	NaN	NaN	33.3333	1	2	2	2	24.3	24.3	24.3	11.568	0	5.0654	360380000	17	25.137	25.4334	24.714	25.2183	NaN	25.0454
ACA1_068590-t26_1-p1	ACA1_068590-t26_1-p1 | transcript=ACA1_068590-t26_1 | gene=ACA1_068590 | organism=Acanthamoeba_castellanii_str._Neff | gene_product=RNA methyltransferase, TrmH superfamily protein | transcript_product=RNA methyltransferase, TrmH superfamily protein | locat	-1.19749	1.22735720589424	-0.260014216105144	23.5168	23.4636	100	3	23.2568	23.2568	66.6667	2	3	3	3	13.3	13.3	13.3	40.388	0	4.0978	222450000	15	23.4579	23.4636	23.629	29.7759	30.8635	30.1375
ACA1_068670-t26_1-p1	ACA1_068670-t26_1-p1 | transcript=ACA1_068670-t26_1 | gene=ACA1_068670 | organism=Acanthamoeba_castellanii_str._Neff | gene_product=dihydrolipoyl dehydrogenase | transcript_product=dihydrolipoyl dehydrogenase | location=KB007857:252035-255006(-) | protein_	1.80934	1.09603237241269	0.855464935302734	30.7257	30.7515	100	3	31.5812	31.3201	100	3	16	16	16	37.9	37.9	37.9	53.81	0	323.31	143630000000	565	30.7881	30.7515	30.6375	24.4156	25.5136	24.7955
ACA1_068680-t26_1-p1	ACA1_068680-t26_1-p1 | transcript=ACA1_068680-t26_1 | gene=ACA1_068680 | organism=Acanthamoeba_castellanii_str._Neff | gene_product=ribosomal L37ae protein family | transcript_product=ribosomal L37ae protein family | location=KB007857:255268-255760(+) | pr	-1.14836	1.06132721610641	-0.199576059977211	28.9489	28.9483	100	3	28.7493	28.7889	100	3	6	6	6	48.9	48.9	48.9	10.156	0	78.888	15661000000	247	28.973	28.9254	28.9483	NaN	NaN	24.324
ACA1_068700-t26_1-p1	ACA1_068700-t26_1-p1 | transcript=ACA1_068700-t26_1 | gene=ACA1_068700 | organism=Acanthamoeba_castellanii_str._Neff | gene_product=Ser/Thr phosphatase family superfamily protein | transcript_product=Ser/Thr phosphatase family superfamily protein | locatio	-1.43461	0.749992584171264	-0.520654678344727	25.3566	25.2908	100	3	24.8359	24.8012	100	3	5	5	5	11.2	11.2	11.2	58.138	0	7.6193	621230000	18	25.559	25.2199	25.2908	23.9386	25.2343	24.2661
ACA1_068710-t26_1-p1	ACA1_068710-t26_1-p1 | transcript=ACA1_068710-t26_1 | gene=ACA1_068710 | organism=Acanthamoeba_castellanii_str._Neff | gene_product=5nucleotidase, C-terminal domain containing protein | transcript_product=5nucleotidase, C-terminal domain containing prote	-1.0151	0.0260760854034778	-0.0216229756673165	23.8847	23.8017	100	3	23.863	23.863	66.6667	2	4	4	4	11.4	11.4	11.4	47.116	0	6.3758	280630000	20	23.8017	24.0858	23.7665	25.4623	26.4801	25.838
ACA1_068750-t26_1-p1	ACA1_068750-t26_1-p1 | transcript=ACA1_068750-t26_1 | gene=ACA1_068750 | organism=Acanthamoeba_castellanii_str._Neff | gene_product=ribosomal protein L35, putative | transcript_product=ribosomal protein L35, putative | location=KB007857:269696-270070(-) |	-1.24207	0.383209435930232	-0.312747955322266	29.0395	29.0329	100	3	28.7268	28.6815	100	3	3	2	2	18.5	18.5	18.5	14.547	0	28.758	10518000000	26	28.8046	29.2812	29.0329	25.1801	NaN	24.5124
ACA1_068800-t26_1-p1	ACA1_068800-t26_1-p1 | transcript=ACA1_068800-t26_1 | gene=ACA1_068800 | organism=Acanthamoeba_castellanii_str._Neff | gene_product=Proteasome ATPase, putative | transcript_product=Proteasome ATPase, putative | location=KB007857:277512-282599(-) | protein_	2.16492	1.18302507895464	1.11431694030762	24.3281	24.2467	100	3	25.4424	25.0176	100	3	11	11	11	15.2	15.2	15.2	129.33	0	22.744	1401800000	59	24.5675	24.2467	24.1701	28.4599	29.6525	28.8824
ACA1_068950-t26_1-p1	ACA1_068950-t26_1-p1 | transcript=ACA1_068950-t26_1 | gene=ACA1_068950 | organism=Acanthamoeba_castellanii_str._Neff | gene_product=hypothetical protein | transcript_product=hypothetical protein | location=KB007857:315894-317666(+) | protein_length=324 | s	-1.25237	0.646305262891441	-0.324663162231445	28.0446	28.1055	100	3	27.7199	27.5477	100	3	20	20	20	73.5	73.5	73.5	36.357	0	154.35	11387000000	221	28.1055	28.1214	27.9068	26.2583	27.2695	26.4798
ACA1_069000-t26_1-p1	ACA1_069000-t26_1-p1 | transcript=ACA1_069000-t26_1 | gene=ACA1_069000 | organism=Acanthamoeba_castellanii_str._Neff | gene_product=cupin 2 domain containing protein | transcript_product=cupin 2 domain containing protein | location=KB007857:331368-331949(-	NaN	0	NaN	NaN	NaN	0	0	25.3887	25.3887	66.6667	2	5	5	5	49.6	49.6	49.6	14.183	0	4.3048	268770000	10	NaN	NaN	NaN	NaN	NaN	NaN
ACA1_069010-t26_1-p1	ACA1_069010-t26_1-p1 | transcript=ACA1_069010-t26_1 | gene=ACA1_069010 | organism=Acanthamoeba_castellanii_str._Neff | gene_product=tetratricopeptide repeat domain containing protein | transcript_product=tetratricopeptide repeat domain containing protein |	1.67131	0	0.740978240966797	NaN	NaN	33.3333	1	23.9572	23.7983	100	3	4	4	4	2.9	2.9	2.9	208.02	0	3.7829	234290000	12	23.2162	NaN	NaN	27.6536	28.7333	27.8903
ACA1_069030-t26_1-p1	ACA1_069030-t26_1-p1 | transcript=ACA1_069030-t26_1 | gene=ACA1_069030 | organism=Acanthamoeba_castellanii_str._Neff | gene_product=hypothetical protein | transcript_product=hypothetical protein | location=KB007857:344059-344322(+) | protein_length=87 | se	NaN	0	NaN	NaN	NaN	0	0	26.802	26.802	66.6667	2	2	2	2	23	23	23	10.079	0.0063255	1.6544	1482800000	9	NaN	NaN	NaN	NaN	NaN	NaN
ACA1_069040-t26_1-p1	ACA1_069040-t26_1-p1 | transcript=ACA1_069040-t26_1 | gene=ACA1_069040 | organism=Acanthamoeba_castellanii_str._Neff | gene_product=hypothetical protein | transcript_product=hypothetical protein | location=KB007857:344446-345243(+) | protein_length=186 | s	-1.18669	0.203702464556513	-0.246946970621746	25.4519	25.529	100	3	25.2049	24.9957	100	3	4	4	4	22.6	22.6	22.6	21.022	0	8.0038	930380000	28	25.5632	25.529	25.2635	26.3328	27.6292	26.7634
ACA1_069070-t26_1-p1	ACA1_069070-t26_1-p1 | transcript=ACA1_069070-t26_1 | gene=ACA1_069070 | organism=Acanthamoeba_castellanii_str._Neff | gene_product=animal heme peroxidase family protein | transcript_product=animal heme peroxidase family protein | location=KB007857:347221-	NaN	0	NaN	25.1228	25.3746	100	3	NaN	NaN	0	0	2	2	2	10.2	10.2	10.2	30.078	0	22.079	306970000	21	25.4367	25.3746	24.557	NaN	NaN	NaN
ACA1_069110-t26_1-p1	ACA1_069110-t26_1-p1 | transcript=ACA1_069110-t26_1 | gene=ACA1_069110 | organism=Acanthamoeba_castellanii_str._Neff | gene_product=Ras small GTPbinding protein | transcript_product=Ras small GTPbinding protein | location=KB007857:356892-358007(+) | protei	1.65704	0.832743753049334	0.728604634602863	27.5655	27.5439	100	3	28.2941	28.0087	100	3	9	9	7	57.9	57.9	52.6	21.505	0	38.913	9491200000	133	27.5439	27.6861	27.4665	25.4707	26.0315	25.9477
ACA1_069120-t26_1-p1	ACA1_069120-t26_1-p1 | transcript=ACA1_069120-t26_1 | gene=ACA1_069120 | organism=Acanthamoeba_castellanii_str._Neff | gene_product=hypothetical protein | transcript_product=hypothetical protein | location=KB007857:359228-361466(-) | protein_length=414 | s	1.16815	0.341494187447246	0.224222819010414	23.5971	23.7406	100	3	23.8214	23.872	100	3	4	4	4	10.4	10.4	10.4	46.791	0	4.1488	312930000	31	23.7406	23.8562	23.1946	27.7879	28.8763	28.0124
ACA1_069140-t26_1-p1	ACA1_069140-t26_1-p1 | transcript=ACA1_069140-t26_1 | gene=ACA1_069140 | organism=Acanthamoeba_castellanii_str._Neff | gene_product=NUDIX family hydrolase, putative | transcript_product=NUDIX family hydrolase, putative | location=KB007857:363717-365242(-)	1.47915	0.598785416478037	0.564765930175781	25.5955	25.6663	100	3	26.1603	25.8526	100	3	9	9	9	27.9	27.9	27.9	46.022	0	32.309	2946100000	93	25.7004	25.6663	25.4199	27.5941	28.8575	27.7421
ACA1_069150-t26_1-p1	ACA1_069150-t26_1-p1 | transcript=ACA1_069150-t26_1 | gene=ACA1_069150 | organism=Acanthamoeba_castellanii_str._Neff | gene_product=PH domain containing protein | transcript_product=PH domain containing protein | location=KB007857:365804-367801(+) | protei	NaN	0	NaN	24.7859	24.7859	66.6667	2	NaN	NaN	0	0	3	3	3	13.6	13.6	13.6	56.219	0	11.959	355460000	6	NaN	24.9576	24.6141	NaN	24.1982	22.7317
ACA1_069160-t26_1-p1	ACA1_069160-t26_1-p1 | transcript=ACA1_069160-t26_1 | gene=ACA1_069160 | organism=Acanthamoeba_castellanii_str._Neff | gene_product=Serine/threonineprotein kinase SNF1-like protein | transcript_product=Serine/threonineprotein kinase SNF1-like protein | loc	-1.26134	0.274376941640513	-0.334954579671223	25.7401	25.8039	100	3	25.4051	24.9368	100	3	3	3	3	5.4	5.4	5.4	81.618	0	3.579	816210000	18	25.6028	25.8039	25.8136	25.2129	26.3444	25.3879
ACA1_069170-t26_1-p1	ACA1_069170-t26_1-p1 | transcript=ACA1_069170-t26_1 | gene=ACA1_069170 | organism=Acanthamoeba_castellanii_str._Neff | gene_product=hypothetical protein | transcript_product=hypothetical protein | location=KB007857:372441-376352(-) | protein_length=734 | s	1.77468	1.57487911630984	0.827561060587566	26.3581	26.3491	100	3	27.1857	27.0389	100	3	26	26	26	41.1	41.1	41.1	76.853	0	321.65	10831000000	321	26.4812	26.3491	26.244	26.1116	27.5357	26.343
ACA1_069190-t26_1-p1	ACA1_069190-t26_1-p1 | transcript=ACA1_069190-t26_1 | gene=ACA1_069190 | organism=Acanthamoeba_castellanii_str._Neff | gene_product=ribokinase, putative | transcript_product=ribokinase, putative | location=KB007857:377505-379273(+) | protein_length=397 | s	1.20957	0.27478930879675	0.274492263793945	26.244	26.2874	100	3	26.5185	26.2439	100	3	11	11	11	34.5	34.5	34.5	43.55	0	155.77	5305200000	184	26.2874	26.3847	26.0598	24.0257	25.3482	23.9743
ACA1_069200-t26_1-p1	ACA1_069200-t26_1-p1 | transcript=ACA1_069200-t26_1 | gene=ACA1_069200 | organism=Acanthamoeba_castellanii_str._Neff | gene_product=hypothetical protein | transcript_product=hypothetical protein | location=KB007857:379700-383506(+) | protein_length=758 | s	1.18796	0.274725122013977	0.248488108317058	24.1647	24.0768	100	3	24.4132	24.0989	100	3	10	10	10	15.3	15.3	15.3	86.272	0	16.019	1065400000	59	24.3617	24.0768	24.0556	25.2382	26.0699	25.3592
ACA1_069240-t26_1-p1	ACA1_069240-t26_1-p1 | transcript=ACA1_069240-t26_1 | gene=ACA1_069240 | organism=Acanthamoeba_castellanii_str._Neff | gene_product=tRNA pseudouridine synthase B, putative | transcript_product=tRNA pseudouridine synthase B, putative | location=KB007857:388	NaN	0	NaN	NaN	NaN	33.3333	1	NaN	NaN	0	0	3	3	3	18	18	18	27.973	0	6.1663	194470000	15	NaN	24.2225	NaN	NaN	NaN	NaN
ACA1_069310-t26_1-p1	ACA1_069310-t26_1-p1 | transcript=ACA1_069310-t26_1 | gene=ACA1_069310 | organism=Acanthamoeba_castellanii_str._Neff | gene_product=CTP synthase | transcript_product=CTP synthase | location=KB007857:405412-407947(-) | protein_length=590 | sequence_SO=super	1.25319	0.332031658654382	0.325601577758789	28.4478	28.468	100	3	28.7734	28.5482	100	3	27	27	27	66.9	66.9	66.9	64.584	0	323.31	30727000000	366	28.5506	28.468	28.3247	26.6925	27.6015	26.8673
ACA1_069320-t26_1-p1	ACA1_069320-t26_1-p1 | transcript=ACA1_069320-t26_1 | gene=ACA1_069320 | organism=Acanthamoeba_castellanii_str._Neff | gene_product=eukaryotic initiation factor, putative | transcript_product=eukaryotic initiation factor, putative | location=KB007857:40859	1.78013	1.1003107122643	0.831986109415688	27.9614	27.9669	100	3	28.7934	28.5177	100	3	8	8	8	30.5	30.5	30.5	31.386	0	189.67	16131000000	229	28.0405	27.9669	27.8769	25.2524	26.2408	25.1692
ACA1_069330-t26_1-p1	ACA1_069330-t26_1-p1 | transcript=ACA1_069330-t26_1 | gene=ACA1_069330 | organism=Acanthamoeba_castellanii_str._Neff | gene_product=ribosomal protein s24e, putative | transcript_product=ribosomal protein s24e, putative | location=KB007857:410477-411059(-)	-1.58616	0.725288566045703	-0.665536880493164	29.6615	29.6836	100	3	28.996	28.7807	100	3	7	7	7	34.6	34.6	34.6	14.948	0	100.99	24398000000	178	29.7447	29.6836	29.5563	NaN	NaN	24.4157
ACA1_069360-t26_1-p1	ACA1_069360-t26_1-p1 | transcript=ACA1_069360-t26_1 | gene=ACA1_069360 | organism=Acanthamoeba_castellanii_str._Neff | gene_product=hypothetical protein | transcript_product=hypothetical protein | location=KB007857:420309-421006(+) | protein_length=165 | s	-1.63355	1.2826316949601	-0.708009719848633	30.0092	30.1392	100	3	29.3012	29.2123	100	3	7	7	7	54.5	54.5	54.5	18.977	0	323.31	38648000000	285	30.1589	30.1392	29.7296	25.1125	26.4364	25.3206
ACA1_069370-t26_1-p1	ACA1_069370-t26_1-p1 | transcript=ACA1_069370-t26_1 | gene=ACA1_069370 | organism=Acanthamoeba_castellanii_str._Neff | gene_product=S25 ribosomal protein | transcript_product=S25 ribosomal protein | location=KB007857:421197-421952(+) | protein_length=147 |	1.1843	0.225431591096974	0.244034449259438	30.6501	30.6497	100	3	30.8942	30.5729	100	3	7	7	7	42.9	42.9	42.9	15.981	0	183.83	52747000000	148	30.7995	30.6497	30.5012	26.973	28.0595	27.2053
ACA1_069380-t26_1-p1	ACA1_069380-t26_1-p1 | transcript=ACA1_069380-t26_1 | gene=ACA1_069380 | organism=Acanthamoeba_castellanii_str._Neff | gene_product=lipin, Nterminal containing protein | transcript_product=lipin, Nterminal containing protein | location=KB007857:422804-4270	1.27622	1.11297239317723	0.351874033610027	24.3734	24.3274	100	3	24.7253	24.8474	100	3	5	5	5	6.6	6.6	6.6	104.81	0	6.4608	596420000	33	24.3274	24.5148	24.278	25.2704	25.8219	25.4357
ACA1_069430-t26_1-p1	ACA1_069430-t26_1-p1 | transcript=ACA1_069430-t26_1 | gene=ACA1_069430 | organism=Acanthamoeba_castellanii_str._Neff | gene_product=cullin 4B, putative | transcript_product=cullin 4B, putative | location=KB007857:436213-439367(+) | protein_length=730 | seq	1.84177	0.922014596814394	0.881093978881836	25.6405	25.6113	100	3	26.5216	26.2607	100	3	16	16	16	24.2	24.2	24.2	83.445	0	44.794	2800700000	124	25.7326	25.6113	25.5776	NaN	25.3151	NaN
ACA1_069440-t26_1-p1	ACA1_069440-t26_1-p1 | transcript=ACA1_069440-t26_1 | gene=ACA1_069440 | organism=Acanthamoeba_castellanii_str._Neff | gene_product=protein phosphatase 2C domain containing protein | transcript_product=protein phosphatase 2C domain containing protein | loc	-1.03757	0.0821938463308433	-0.0532080332438127	26.968	26.9504	100	3	26.9148	26.8267	100	3	19	19	19	27	27	27	97.619	0	63.99	6362700000	180	27.0451	26.9504	26.9085	24.6919	25.1373	24.7063
ACA1_069610-t26_1-p1	ACA1_069610-t26_1-p1 | transcript=ACA1_069610-t26_1 | gene=ACA1_069610 | organism=Acanthamoeba_castellanii_str._Neff | gene_product=beta1 proteasome1D, putative | transcript_product=beta1 proteasome1D, putative | location=KB007857:482707-483360(-) | protei	1.45028	1.11919671797591	0.536331176757813	28.8319	28.9031	100	3	29.3682	29.1708	100	3	9	9	9	65	65	65	23.297	0	265.01	12986000000	176	28.9031	28.9088	28.6837	25.468	26.7182	25.8322
ACA1_069640-t26_1-p1	ACA1_069640-t26_1-p1 | transcript=ACA1_069640-t26_1 | gene=ACA1_069640 | organism=Acanthamoeba_castellanii_str._Neff | gene_product=thioesterase family domain containing protein | transcript_product=thioesterase family domain containing protein | location=	2.07485	1.22579586439303	1.05300839742025	23.988	23.8918	100	3	25.041	24.9044	100	3	7	7	7	17.3	17.3	17.3	40.873	0	7.7295	727890000	41	23.8477	24.2246	23.8918	24.2214	25.5592	24.3889
ACA1_069650-t26_1-p1	ACA1_069650-t26_1-p1 | transcript=ACA1_069650-t26_1 | gene=ACA1_069650 | organism=Acanthamoeba_castellanii_str._Neff | gene_product=glycine-tRNA ligase | transcript_product=glycine-tRNA ligase | location=KB007857:499404-502200(-) | protein_length=640 | seq	1.31774	0.452893463929599	0.398062388102211	29.4147	29.4413	100	3	29.8128	29.5254	100	3	32	32	32	62.5	62.5	62.5	71.549	0	323.31	66930000000	769	29.5146	29.4413	29.2882	25.5604	26.7783	26.0282
ACA1_069660-t26_1-p1	ACA1_069660-t26_1-p1 | transcript=ACA1_069660-t26_1 | gene=ACA1_069660 | organism=Acanthamoeba_castellanii_str._Neff | gene_product=NADH:flavin oxidoreductase/NADH oxidase domain containing protein | transcript_product=NADH:flavin oxidoreductase/NADH oxida	2.22165	1.49725725667664	1.15163294474284	27.0277	27.0197	100	3	28.1793	27.8982	100	3	12	3	3	26.6	8.7	8.7	45.277	0	71.64	5650700000	66	27.0197	27.1124	26.9509	25.7138	26.7336	25.8948
ACA1_069690-t26_1-p1	ACA1_069690-t26_1-p1 | transcript=ACA1_069690-t26_1 | gene=ACA1_069690 | organism=Acanthamoeba_castellanii_str._Neff | gene_product=fattyacid synthase complex protein | transcript_product=fattyacid synthase complex protein | location=KB007857:509175-524679	-1.87483	1.12305706235523	-0.906760533650719	30.2582	30.2868	100	3	29.3514	29.0835	100	3	166	166	166	47.6	47.6	47.6	464.14	0	323.31	304380000000	2885	30.3349	30.2868	30.1528	24.4062	25.2355	24.4584
ACA1_069700-t26_1-p1	ACA1_069700-t26_1-p1 | transcript=ACA1_069700-t26_1 | gene=ACA1_069700 | organism=Acanthamoeba_castellanii_str._Neff | gene_product=DEAD/DEAH box helicase domain containing protein | transcript_product=DEAD/DEAH box helicase domain containing protein | loc	1.45852	0.754245390986903	0.544503529866535	24.63	24.6291	100	3	25.1745	24.986	100	3	9	9	9	21	21	21	61.878	0	16.685	1087500000	24	24.5179	24.7429	24.6291	31.7537	32.726	32.1867
ACA1_069710-t26_1-p1;ACA1_250560-t26_1-p1;ACA1_339740-t26_1-p1;ACA1_248820-t26_1-p1	ACA1_069710-t26_1-p1 | transcript=ACA1_069710-t26_1 | gene=ACA1_069710 | organism=Acanthamoeba_castellanii_str._Neff | gene_product=serine/threonine kinase | transcript_product=serine/threonine kinase | location=KB007857:528390-534952(+) | protein_length=1	2.25747	2.01658846390784	1.17470614115397	25.4086	25.3062	100	3	26.5833	26.4402	100	3	10	8	2	7.2	6.2	1.5	181.39	0	4.4617	1252600000	29	25.7383	25.3062	25.1814	26.2264	27.881	NaN
ACA1_069720-t26_1-p1	ACA1_069720-t26_1-p1 | transcript=ACA1_069720-t26_1 | gene=ACA1_069720 | organism=Acanthamoeba_castellanii_str._Neff | gene_product=pentatricopeptide repeat domain containing protein | transcript_product=pentatricopeptide repeat domain containing protein |	-1.42294	0	-0.508878707885742	NaN	NaN	33.3333	1	NaN	NaN	33.3333	1	2	2	2	4.2	4.2	4.2	76.238	0	29.07	478700000	11	NaN	25.3217	NaN	25.1075	NaN	25.1149
ACA1_069750-t26_1-p1	ACA1_069750-t26_1-p1 | transcript=ACA1_069750-t26_1 | gene=ACA1_069750 | organism=Acanthamoeba_castellanii_str._Neff | gene_product=hyaluronidase | transcript_product=hyaluronidase | location=KB007857:542841-545152(-) | protein_length=484 | sequence_SO=sup	1.24186	0.32497994382589	0.312500635782879	25.012	25.0235	100	3	25.3245	25.4349	100	3	7	7	7	21.7	21.7	21.7	55.902	0	4.9308	868850000	26	25.0235	24.9041	25.1085	25.3318	26.2104	25.3483
ACA1_069760-t26_1-p1	ACA1_069760-t26_1-p1 | transcript=ACA1_069760-t26_1 | gene=ACA1_069760 | organism=Acanthamoeba_castellanii_str._Neff | gene_product=von Willebrand factor type A domain containing protein | transcript_product=von Willebrand factor type A domain containing p	1.24847	0	0.320163726806641	NaN	NaN	33.3333	1	NaN	NaN	33.3333	1	4	4	4	3.4	3.4	3.4	150.78	0	8.3005	1026500000	9	26.1332	NaN	NaN	26.566	27.3529	26.8519
ACA1_069770-t26_1-p1	ACA1_069770-t26_1-p1 | transcript=ACA1_069770-t26_1 | gene=ACA1_069770 | organism=Acanthamoeba_castellanii_str._Neff | gene_product=tyrosine-tRNA ligase | transcript_product=tyrosine-tRNA ligase | location=KB007857:551610-553932(+) | protein_length=566 | s	1.22059	0.266084185673736	0.287579218546551	29.381	29.3886	100	3	29.6685	29.3929	100	3	27	27	27	56.7	56.7	56.7	63.24	0	323.31	53481000000	501	29.4713	29.3886	29.283	26.1571	26.888	26.1107
ACA1_069780-t26_1-p1	ACA1_069780-t26_1-p1 | transcript=ACA1_069780-t26_1 | gene=ACA1_069780 | organism=Acanthamoeba_castellanii_str._Neff | gene_product=hypothetical protein | transcript_product=hypothetical protein | location=KB007857:554117-556110(+) | protein_length=438 | s	2.11597	1.24054058965876	1.08131980895996	27.3242	27.3187	100	3	28.4055	28.1007	100	3	8	8	8	24	24	24	48.027	0	23.105	7104800000	93	27.3187	27.4131	27.2407	22.8856	24.8158	23.2343
ACA1_069820-t26_1-p1	ACA1_069820-t26_1-p1 | transcript=ACA1_069820-t26_1 | gene=ACA1_069820 | organism=Acanthamoeba_castellanii_str._Neff | gene_product=chorismate mutase, putative | transcript_product=chorismate mutase, putative | location=KB007857:567522-568109(-) | protein_	1.43211	0	0.518146514892578	NaN	NaN	33.3333	1	NaN	NaN	33.3333	1	2	2	2	14.4	14.4	14.4	20.869	0	7.3524	378620000	11	NaN	24.7215	NaN	30.1294	30.8979	30.077
ACA1_069850-t26_1-p1	ACA1_069850-t26_1-p1 | transcript=ACA1_069850-t26_1 | gene=ACA1_069850 | organism=Acanthamoeba_castellanii_str._Neff | gene_product=hypothetical protein | transcript_product=hypothetical protein | location=KB007857:573589-575204(+) | protein_length=277 | s	1.36505	0.495318445597167	0.448951085408531	26.7662	26.7338	100	3	27.2151	26.8955	100	3	9	9	9	37.2	37.2	37.2	31.49	0	103.03	5718700000	138	26.8478	26.717	26.7338	29.456	30.4739	29.5847
ACA1_069890-t26_1-p1	ACA1_069890-t26_1-p1 | transcript=ACA1_069890-t26_1 | gene=ACA1_069890 | organism=Acanthamoeba_castellanii_str._Neff | gene_product=Ankyrin repeat and SPRY domain containing protein | transcript_product=Ankyrin repeat and SPRY domain containing protein | l	-1.09395	0.110270216270262	-0.129544576009113	26.1267	26.0776	100	3	25.9971	25.6583	100	3	5	5	5	6.9	6.9	6.9	161.42	0	11.948	1527600000	24	26.355	26.0776	25.9474	27.079	27.9345	27.2695
ACA1_069910-t26_1-p1	ACA1_069910-t26_1-p1 | transcript=ACA1_069910-t26_1 | gene=ACA1_069910 | organism=Acanthamoeba_castellanii_str._Neff | gene_product=citrin, putative | transcript_product=citrin, putative | location=KB007857:596706-598336(+) | protein_length=311 | sequence_	1.38626	0.644796912972075	0.471200307210289	24.5568	24.5771	100	3	25.028	24.8911	100	3	4	4	4	13.2	13.2	13.2	33.5	0	3.782	655320000	26	24.5783	24.515	24.5771	24.2385	25.1513	24.5501
ACA1_069920-t26_1-p1	ACA1_069920-t26_1-p1 | transcript=ACA1_069920-t26_1 | gene=ACA1_069920 | organism=Acanthamoeba_castellanii_str._Neff | gene_product=ATPase, aminophospholipid transporter, putative | transcript_product=ATPase, aminophospholipid transporter, putative | locat	2.06835	1.66274798386345	1.04848225911458	21.5736	21.6669	100	3	22.6221	22.5755	100	3	3	3	3	2.9	2.9	2.9	135.72	0.00022193	3.3402	71060000	10	21.9289	21.6669	21.125	25.5816	26.9755	25.933
ACA1_069950-t26_1-p1	ACA1_069950-t26_1-p1 | transcript=ACA1_069950-t26_1 | gene=ACA1_069950 | organism=Acanthamoeba_castellanii_str._Neff | gene_product=hypothetical protein | transcript_product=hypothetical protein | location=KB007857:609313-609836(-) | protein_length=100 | s	30.0131	2.10397084169774	4.90751997629802	20.8851	20.8851	66.6667	2	25.7927	25.7155	100	3	3	3	3	33	33	33	11.231	0.00022247	3.3887	606010000	12	21.0637	NaN	20.7066	28.0935	28.6895	27.9685
ACA1_069970-t26_1-p1	ACA1_069970-t26_1-p1 | transcript=ACA1_069970-t26_1 | gene=ACA1_069970 | organism=Acanthamoeba_castellanii_str._Neff | gene_product=OHCU decarboxylase | transcript_product=OHCU decarboxylase | location=KB007857:611783-612388(+) | protein_length=201 | seque	-1.2708	0.416337664251641	-0.345740000406902	25.0627	25.2015	100	3	24.717	24.717	66.6667	2	4	4	4	32.3	32.3	32.3	22.562	0	10.031	521510000	21	25.3821	25.2015	24.6047	25.5308	26.1792	25.5722
ACA1_069990-t26_1-p1	ACA1_069990-t26_1-p1 | transcript=ACA1_069990-t26_1 | gene=ACA1_069990 | organism=Acanthamoeba_castellanii_str._Neff | gene_product=unspecified product | transcript_product=unspecified product | location=KB007857:615389-616873(+) | protein_length=494 | seq	1.45973	0.903546101466625	0.545703887939457	31.6764	31.6749	100	3	32.2221	32.1867	100	3	9	9	9	36.2	36.2	36.2	54.046	0	294.72	114140000000	367	31.7081	31.6462	31.6749	26.9793	28.0449	27.2525
ACA1_070000-t26_1-p1	ACA1_070000-t26_1-p1 | transcript=ACA1_070000-t26_1 | gene=ACA1_070000 | organism=Acanthamoeba_castellanii_str._Neff | gene_product=hypothetical protein | transcript_product=hypothetical protein | location=KB007857:617141-618021(+) | protein_length=180 | s	1.67316	0.805008172433144	0.742574055989586	25.0276	25.0408	100	3	25.7701	25.6613	100	3	6	6	6	42.8	42.8	42.8	20.064	0	46.782	1154600000	41	25.0408	25.1842	24.8577	26.5305	27.7483	26.8238
ACA1_070030-t26_1-p1	ACA1_070030-t26_1-p1 | transcript=ACA1_070030-t26_1 | gene=ACA1_070030 | organism=Acanthamoeba_castellanii_str._Neff | gene_product=UDPglucuronate decarboxylase, putative | transcript_product=UDPglucuronate decarboxylase, putative | location=KB007857:62569	1.84665	1.06377673831492	0.88490931193034	27.0315	27.0284	100	3	27.9164	27.6601	100	3	14	14	14	46.3	46.3	46.3	38.234	0	181.9	11828000000	252	27.1782	27.0284	26.888	24.7332	26.2596	25.1142
ACA1_070160-t26_1-p1	ACA1_070160-t26_1-p1 | transcript=ACA1_070160-t26_1 | gene=ACA1_070160 | organism=Acanthamoeba_castellanii_str._Neff | gene_product=tetratricopeptide repeat-containing protein | transcript_product=tetratricopeptide repeat-containing protein | location=KB00	-1.11912	0.516411919684783	-0.162368138631184	24.9378	24.9424	100	3	24.7755	24.6834	100	3	5	5	5	10.7	10.7	10.7	81.758	0	111.29	663800000	30	24.9424	25.0436	24.8275	23.4621	NaN	23.9743
ACA1_070340-t26_1-p1	ACA1_070340-t26_1-p1 | transcript=ACA1_070340-t26_1 | gene=ACA1_070340 | organism=Acanthamoeba_castellanii_str._Neff | gene_product=unspecified product | transcript_product=unspecified product | location=KB007857:647111-648769(-) | protein_length=552 | seq	1.49047	0	0.575764656066895	NaN	NaN	33.3333	1	25.3992	25.3992	66.6667	2	3	3	3	7.8	7.8	7.8	59.955	0	94.375	598400000	9	NaN	NaN	24.8235	NaN	25.5702	24.8233
ACA1_070350-t26_1-p1	ACA1_070350-t26_1-p1 | transcript=ACA1_070350-t26_1 | gene=ACA1_070350 | organism=Acanthamoeba_castellanii_str._Neff | gene_product=oxidoreductase, zincbinding dehydrogenase, putative | transcript_product=oxidoreductase, zincbinding dehydrogenase, putative	2.19651	1.35063375565153	1.13521003723145	29.6568	29.6927	100	3	30.792	30.5366	100	3	20	20	20	71	71	71	40.382	0	323.31	111960000000	656	29.6927	29.7454	29.5322	26.4616	27.749	26.6512
ACA1_070370-t26_1-p1	ACA1_070370-t26_1-p1 | transcript=ACA1_070370-t26_1 | gene=ACA1_070370 | organism=Acanthamoeba_castellanii_str._Neff | gene_product=SH2 domain containing protein | transcript_product=SH2 domain containing protein | location=KB007857:652300-655114(+) | prot	-1.01886	0.0180318821613501	-0.0269495646158866	23.2732	23.2732	66.6667	2	23.2463	22.9774	100	3	4	4	4	6.7	6.7	6.7	77.704	0.001065	2.7515	257330000	17	23.4038	NaN	23.1427	25.7016	27.2596	26
ACA1_070380-t26_1-p1	ACA1_070380-t26_1-p1 | transcript=ACA1_070380-t26_1 | gene=ACA1_070380 | organism=Acanthamoeba_castellanii_str._Neff | gene_product=RhoGEF domain containing protein | transcript_product=RhoGEF domain containing protein | location=KB007857:655649-662077(+)	NaN	0	NaN	NaN	NaN	0	0	23.4649	23.4649	66.6667	2	3	3	3	2.6	2.6	2.6	164.74	0.0037461	1.9159	144800000	3	NaN	NaN	NaN	NaN	26.197	25.3184
ACA1_070410-t26_1-p1	ACA1_070410-t26_1-p1 | transcript=ACA1_070410-t26_1 | gene=ACA1_070410 | organism=Acanthamoeba_castellanii_str._Neff | gene_product=hypothetical protein | transcript_product=hypothetical protein | location=KB007857:667791-669858(-) | protein_length=383 | s	-1.58678	0.948295377201282	-0.666105906168621	26.3332	26.3147	100	3	25.6671	25.4553	100	3	10	10	10	30.5	30.5	30.5	42.639	0	135.77	2094000000	96	26.4225	26.2624	26.3147	24.4812	NaN	24.6003
ACA1_070460-t26_1-p1	ACA1_070460-t26_1-p1 | transcript=ACA1_070460-t26_1 | gene=ACA1_070460 | organism=Acanthamoeba_castellanii_str._Neff | gene_product=chaperone protein DnaJ, putative | transcript_product=chaperone protein DnaJ, putative | location=KB007857:687592-689754(-)	2.44417	1.60717417989457	1.28934542338053	27.3256	27.336	100	3	28.6149	28.2992	100	3	13	13	13	34.9	34.9	34.9	57.144	0	213.1	20281000000	233	27.2832	27.336	27.3574	22.896	25.3598	NaN
ACA1_070470-t26_1-p1	ACA1_070470-t26_1-p1 | transcript=ACA1_070470-t26_1 | gene=ACA1_070470 | organism=Acanthamoeba_castellanii_str._Neff | gene_product=NADbinding domain 4 domain containing protein | transcript_product=NADbinding domain 4 domain containing protein | location=	1.62203	0.837795322547998	0.697802861531578	24.7287	24.7219	100	3	25.4265	25.3462	100	3	7	7	7	14	14	14	55.935	0	23.715	938380000	56	24.8559	24.7219	24.6085	25.9355	28.391	25.6659
ACA1_070480-t26_1-p1	ACA1_070480-t26_1-p1 | transcript=ACA1_070480-t26_1 | gene=ACA1_070480 | organism=Acanthamoeba_castellanii_str._Neff | gene_product=RanBP1 domain containing protein | transcript_product=RanBP1 domain containing protein | location=KB007857:692999-694982(-)	1.14534	0.164504519993151	0.195778528849281	26.8622	26.8249	100	3	27.058	26.7093	100	3	7	7	7	26.1	26.1	26.1	37.185	0	38.395	4574300000	79	27.1148	26.8249	26.6469	25.8925	26.9293	26.3474
ACA1_070490-t26_1-p1	ACA1_070490-t26_1-p1 | transcript=ACA1_070490-t26_1 | gene=ACA1_070490 | organism=Acanthamoeba_castellanii_str._Neff | gene_product=phospholipase D, putative | transcript_product=phospholipase D, putative | location=KB007857:695243-701631(+) | protein_leng	1.05962	0.179792924390756	0.0835450490315743	23.559	23.6005	100	3	23.6425	23.6425	66.6667	2	6	6	6	5.7	5.7	5.7	161.19	0.00086114	2.9056	270020000	15	23.7185	23.6005	23.358	26.3908	26.8888	26.5659
ACA1_070550-t26_1-p1	ACA1_070550-t26_1-p1 | transcript=ACA1_070550-t26_1 | gene=ACA1_070550 | organism=Acanthamoeba_castellanii_str._Neff | gene_product=nucleoporin, putative | transcript_product=nucleoporin, putative | location=KB007857:720646-728434(-) | protein_length=1450	1.619	0.844890891462565	0.695103963216145	25.2223	25.1506	100	3	25.9174	25.6923	100	3	27	27	27	25	25	25	163.23	0	54.278	4198400000	151	25.3697	25.1506	25.1465	24.8126	26.1208	25.3462
ACA1_070570-t26_1-p1	ACA1_070570-t26_1-p1 | transcript=ACA1_070570-t26_1 | gene=ACA1_070570 | organism=Acanthamoeba_castellanii_str._Neff | gene_product=Sar1family small GTPase | transcript_product=Sar1family small GTPase | location=KB007857:736012-737038(-) | protein_length=1	1.85361	1.4518736863933	0.890334447224934	28.0901	28.0924	100	3	28.9804	28.8206	100	3	13	13	13	82.1	82.1	82.1	21.68	0	91.436	18822000000	268	28.1822	28.0924	27.9956	28.2314	29.4319	28.4903
ACA1_070580-t26_1-p1	ACA1_070580-t26_1-p1 | transcript=ACA1_070580-t26_1 | gene=ACA1_070580 | organism=Acanthamoeba_castellanii_str._Neff | gene_product=Vps23 domain containing protein | transcript_product=Vps23 domain containing protein | location=KB007857:737335-739052(+) |	1.5247	0	0.608526229858398	24.6859	24.6859	66.6667	2	NaN	NaN	33.3333	1	3	3	3	16	16	16	32.481	0	5.388	356680000	15	NaN	24.6763	24.6954	27.6444	28.506	27.8901
ACA1_070590-t26_1-p1	ACA1_070590-t26_1-p1 | transcript=ACA1_070590-t26_1 | gene=ACA1_070590 | organism=Acanthamoeba_castellanii_str._Neff | gene_product=hypothetical protein | transcript_product=hypothetical protein | location=KB007857:739340-740914(-) | protein_length=324 | s	1.12353	0	0.16804313659668	24.0254	24.0254	66.6667	2	NaN	NaN	33.3333	1	4	4	4	12	12	12	36.301	0	4.804	458960000	25	24.069	NaN	23.9817	29.0486	30.1348	29.295
ACA1_070630-t26_1-p1	ACA1_070630-t26_1-p1 | transcript=ACA1_070630-t26_1 | gene=ACA1_070630 | organism=Acanthamoeba_castellanii_str._Neff | gene_product=Rasrelated protein ORAB-1, putative | transcript_product=Rasrelated protein ORAB-1, putative | location=KB007857:750754-7514	1.94056	1.40347644147702	0.956470489501953	28.5736	28.5641	100	3	29.53	29.2979	100	3	12	12	12	63.3	63.3	63.3	23.048	0	323.31	20988000000	193	28.6314	28.5251	28.5641	28.4559	29.1995	28.7408
ACA1_070640-t26_1-p1	ACA1_070640-t26_1-p1 | transcript=ACA1_070640-t26_1 | gene=ACA1_070640 | organism=Acanthamoeba_castellanii_str._Neff | gene_product=RNA recognition motif domain containing protein | transcript_product=RNA recognition motif domain containing protein | locat	1.3742	0.591837347087362	0.458592096964516	28.75	28.8262	100	3	29.2086	28.9264	100	3	12	12	12	29.9	29.9	29.9	40.519	0	101.25	14816000000	156	28.8262	28.8354	28.5884	27.5219	28.7256	27.6534
ACA1_070790-t26_1-p1	ACA1_070790-t26_1-p1 | transcript=ACA1_070790-t26_1 | gene=ACA1_070790 | organism=Acanthamoeba_castellanii_str._Neff | gene_product=hypothetical protein | transcript_product=hypothetical protein | location=KB007857:759999-762098(-) | protein_length=585 | s	1.38461	1.25501329040147	0.469483375549316	24.1004	24.1004	66.6667	2	24.5699	24.5699	66.6667	2	4	4	4	8.9	8.9	8.9	59.852	0	34.762	516890000	31	24.185	24.0158	NaN	26.5123	27.7083	26.892
ACA1_070830-t26_1-p1	ACA1_070830-t26_1-p1 | transcript=ACA1_070830-t26_1 | gene=ACA1_070830 | organism=Acanthamoeba_castellanii_str._Neff | gene_product=acetylCoA carboxylase | transcript_product=acetylCoA carboxylase | location=KB007857:770754-780348(-) | protein_length=2232	-1.22817	0.33256504997942	-0.296505610148113	28.0073	27.9883	100	3	27.7108	27.4751	100	3	82	82	82	47.5	47.5	47.5	245.75	0	323.31	68468000000	1116	28.0797	27.9883	27.954	24.9055	NaN	25.2668
ACA1_070920-t26_1-p1	ACA1_070920-t26_1-p1 | transcript=ACA1_070920-t26_1 | gene=ACA1_070920 | organism=Acanthamoeba_castellanii_str._Neff | gene_product=tRNA(N1G37) methyltransferase, putative | transcript_product=tRNA(N1G37) methyltransferase, putative | location=KB007857:800	1.20524	0.224669829682841	0.269324620564777	25.1576	25.2558	100	3	25.427	25.0595	100	3	8	8	8	23	23	23	54.797	0	42.296	1462500000	77	24.8365	25.3806	25.2558	23.8846	NaN	24.593
ACA1_070950-t26_1-p1	ACA1_070950-t26_1-p1 | transcript=ACA1_070950-t26_1 | gene=ACA1_070950 | organism=Acanthamoeba_castellanii_str._Neff | gene_product=Armadillo/betacatenin-like repeat domain containing protein | transcript_product=Armadillo/betacatenin-like repeat domain co	NaN	0	NaN	24.5799	24.6668	100	3	NaN	NaN	0	0	6	6	6	22.2	22.2	22.2	51.388	0	20.947	351800000	17	24.6668	24.3603	24.7126	NaN	NaN	NaN
ACA1_070960-t26_1-p1	ACA1_070960-t26_1-p1 | transcript=ACA1_070960-t26_1 | gene=ACA1_070960 | organism=Acanthamoeba_castellanii_str._Neff | gene_product=calciumtranslocating P-type ATPase, PMCA-type, putative | transcript_product=calciumtranslocating P-type ATPase, PMCA-type,	1.00928	0.0126891003618014	0.0133247375488281	28.3293	28.3587	100	3	28.3427	28.02	100	3	24	24	24	30.4	30.4	30.4	106.33	0	194.7	9031800000	243	28.3587	28.4038	28.2255	26.1829	27.0136	26.54
ACA1_070980-t26_1-p1	ACA1_070980-t26_1-p1 | transcript=ACA1_070980-t26_1 | gene=ACA1_070980 | organism=Acanthamoeba_castellanii_str._Neff | gene_product=hypothetical protein | transcript_product=hypothetical protein | location=KB007857:820919-822270(-) | protein_length=277 | s	3.24094	1.66421284735642	1.69641240437825	27.402	27.5008	100	3	29.0984	28.7595	100	3	5	5	5	26	26	26	29.918	0	25.092	5350400000	53	27.6685	27.5008	27.0367	24.9642	25.9354	25.6759
ACA1_071050-t26_1-p1	ACA1_071050-t26_1-p1 | transcript=ACA1_071050-t26_1 | gene=ACA1_071050 | organism=Acanthamoeba_castellanii_str._Neff | gene_product=leucinerich repeat kinase | transcript_product=leucinerich repeat kinase | location=KB007857:841777-853428(+) | protein_leng	1.04604	0.033218951514736	0.0649325052897147	25.3678	25.3678	66.6667	2	25.4328	25.7922	100	3	3	3	3	1.2	1.2	1.2	300.87	0.0010625	2.7166	592300000	11	25.5356	NaN	25.2001	30.5569	31.7819	30.835
ACA1_071090-t26_1-p1	ACA1_071090-t26_1-p1 | transcript=ACA1_071090-t26_1 | gene=ACA1_071090 | organism=Acanthamoeba_castellanii_str._Neff | gene_product=ABC transporter, putative | transcript_product=ABC transporter, putative | location=KB007857:857767-859715(-) | protein_leng	-1.2671	0.52620517211215	-0.34153111775716	26.9458	27.0241	100	3	26.6043	26.3861	100	3	16	16	16	33.3	33.3	33.3	63.377	0	323.31	6487400000	159	27.1167	27.0241	26.6966	24.3985	25.4757	24.1871
ACA1_071100-t26_1-p1	ACA1_071100-t26_1-p1 | transcript=ACA1_071100-t26_1 | gene=ACA1_071100 | organism=Acanthamoeba_castellanii_str._Neff | gene_product=small rabrelated GTPase | transcript_product=small rabrelated GTPase | location=KB007857:860090-861345(+) | protein_length=2	1.5196	0.746815226171968	0.603689193725586	24.7329	24.7599	100	3	25.3366	25.0056	100	3	4	4	4	31.5	31.5	31.5	22.723	0	8.2116	787670000	37	24.8695	24.5694	24.7599	25.5886	26.3536	25.989
ACA1_071250-t26_1-p1	ACA1_071250-t26_1-p1 | transcript=ACA1_071250-t26_1 | gene=ACA1_071250 | organism=Acanthamoeba_castellanii_str._Neff | gene_product=DEAD box RNA helicase, putative | transcript_product=DEAD box RNA helicase, putative | location=KB007857:898420-905072(-) |	1.50082	0.587202010149501	0.585753122965496	24.367	24.414	100	3	24.9528	24.5362	100	3	18	18	18	12.4	12.4	12.4	246.01	0	33.541	1796000000	72	24.5195	24.414	24.1675	30.9557	32.0925	31.2265
ACA1_071270-t26_1-p1	ACA1_071270-t26_1-p1 | transcript=ACA1_071270-t26_1 | gene=ACA1_071270 | organism=Acanthamoeba_castellanii_str._Neff | gene_product=ARM family protein | transcript_product=ARM family protein | location=KB007857:906855-911770(-) | protein_length=1092 | sequ	1.1951	0.40289397558454	0.25713284810384	28.0552	28.1235	100	3	28.3123	28.1745	100	3	24	24	24	29.4	29.4	29.4	121.61	0	323.31	27638000000	312	28.1626	28.1235	27.8796	24.8431	26.0559	25.1884
ACA1_071330-t26_1-p1	ACA1_071330-t26_1-p1 | transcript=ACA1_071330-t26_1 | gene=ACA1_071330 | organism=Acanthamoeba_castellanii_str._Neff | gene_product=peptidase, S9A/B/C family, catalytic subfamily protein | transcript_product=peptidase, S9A/B/C family, catalytic subfamily p	1.31522	0.376728180548404	0.395299911499023	29.8359	29.9621	100	3	30.2312	29.9677	100	3	4	4	4	7.1	7.1	7.1	79.274	0	4.3665	16087000000	30	29.9621	29.5769	29.9688	30.4328	31.7171	30.7168
ACA1_071340-t26_1-p1	ACA1_071340-t26_1-p1 | transcript=ACA1_071340-t26_1 | gene=ACA1_071340 | organism=Acanthamoeba_castellanii_str._Neff | gene_product=C2 domain containing protein | transcript_product=C2 domain containing protein | location=KB007857:933007-933381(+) | protei	1.23439	0.432940485843681	0.303799947102867	32.9926	32.9983	100	3	33.2964	33.0391	100	3	11	11	11	66.9	66.9	66.9	14.182	0	323.31	402270000000	808	33.0602	32.9983	32.9193	28.663	29.6974	28.7846
ACA1_071410-t26_1-p1	ACA1_071410-t26_1-p1 | transcript=ACA1_071410-t26_1 | gene=ACA1_071410 | organism=Acanthamoeba_castellanii_str._Neff | gene_product=hypothetical protein | transcript_product=hypothetical protein | location=KB007857:948726-949529(-) | protein_length=267 | s	NaN	0	NaN	NaN	NaN	0	0	25.7577	25.7577	66.6667	2	2	2	2	10.1	10.1	10.1	28.032	0	7.4559	324310000	11	NaN	NaN	NaN	NaN	NaN	NaN
ACA1_071440-t26_1-p1	ACA1_071440-t26_1-p1 | transcript=ACA1_071440-t26_1 | gene=ACA1_071440 | organism=Acanthamoeba_castellanii_str._Neff | gene_product=bicaudal isoform B, putative | transcript_product=bicaudal isoform B, putative | location=KB007857:952909-953729(-) | protei	1.27387	0.344854243975582	0.349217732747395	30.8852	30.918	100	3	31.2344	31.0072	100	3	8	8	8	75.7	75.7	75.7	14.598	0	323.31	88248000000	440	30.9347	30.918	30.8028	30.7561	31.7878	30.7519
ACA1_071550-t26_1-p1	ACA1_071550-t26_1-p1 | transcript=ACA1_071550-t26_1 | gene=ACA1_071550 | organism=Acanthamoeba_castellanii_str._Neff | gene_product=elongation factor Tu GTP binding domain containing protein | transcript_product=elongation factor Tu GTP binding domain cont	1.50777	1.39322475571404	0.592418670654297	23.5615	23.5615	66.6667	2	24.1539	24.1539	66.6667	2	3	3	3	5.7	5.7	5.7	71.788	0.0026036	2.0917	196170000	14	NaN	23.6758	23.4472	25.912	26.6628	26.1199
ACA1_071580-t26_1-p1	ACA1_071580-t26_1-p1 | transcript=ACA1_071580-t26_1 | gene=ACA1_071580 | organism=Acanthamoeba_castellanii_str._Neff | gene_product=serpin, putative | transcript_product=serpin, putative | location=KB007857:996734-998864(-) | protein_length=490 | sequence_	1.65872	1.16918343970439	0.730070114135742	28.3615	28.3896	100	3	29.0916	28.8548	100	3	21	21	21	48.6	48.6	48.6	55.398	0	323.31	22266000000	311	28.4152	28.3896	28.2796	27.9517	28.972	28.0187
ACA1_071590-t26_1-p1	ACA1_071590-t26_1-p1 | transcript=ACA1_071590-t26_1 | gene=ACA1_071590 | organism=Acanthamoeba_castellanii_str._Neff | gene_product=hypothetical protein | transcript_product=hypothetical protein | location=KB007857:999240-999584(-) | protein_length=96 | se	1.02673	0.0778780908030223	0.0380551020304374	23.9486	23.9423	100	3	23.9867	23.9867	66.6667	2	1	1	1	22.9	22.9	22.9	10.753	0	50.03	225590000	19	23.8925	24.0111	23.9423	26.7664	26.9848	27.1206
ACA1_071600-t26_1-p1	ACA1_071600-t26_1-p1 | transcript=ACA1_071600-t26_1 | gene=ACA1_071600 | organism=Acanthamoeba_castellanii_str._Neff | gene_product=oxidoreductase, short chain dehydrogenase/reductase superfamily protein | transcript_product=oxidoreductase, short chain deh	1.38943	0.461187932340176	0.474497477213543	24.8712	24.9473	100	3	25.3457	25.5078	100	3	5	5	5	19	19	19	44.805	0.00065217	3.0319	761100000	19	24.9746	24.9473	24.6916	26.7824	27.8357	27.1061
ACA1_071610-t26_1-p1	ACA1_071610-t26_1-p1 | transcript=ACA1_071610-t26_1 | gene=ACA1_071610 | organism=Acanthamoeba_castellanii_str._Neff | gene_product=short-chain dehydrogenase | transcript_product=short-chain dehydrogenase | location=KB007857:1002650-1004248(+) | protein_le	-1.90427	1.19262741032754	-0.929235458374023	26.9712	26.9416	100	3	26.042	25.7338	100	3	8	8	8	33.2	33.2	33.2	35.688	0	121.74	4241200000	115	27.0582	26.9416	26.914	26.1494	26.837	26.2953
ACA1_071630-t26_1-p1	ACA1_071630-t26_1-p1 | transcript=ACA1_071630-t26_1 | gene=ACA1_071630 | organism=Acanthamoeba_castellanii_str._Neff | gene_product=NOL1/NOP2/sun domain containing protein | transcript_product=NOL1/NOP2/sun domain containing protein | location=KB007857:100	1.04245	0.0618550027213033	0.059975306193035	26.6108	26.5764	100	3	26.6707	26.405	100	3	25	25	23	40.1	40.1	38.2	87.364	0	173.33	5685100000	170	26.6842	26.5717	26.5764	27.5856	28.4559	27.7549
ACA1_071650-t26_1-p1	ACA1_071650-t26_1-p1 | transcript=ACA1_071650-t26_1 | gene=ACA1_071650 | organism=Acanthamoeba_castellanii_str._Neff | gene_product=acetoacetate decarboxylase | transcript_product=acetoacetate decarboxylase | location=KB007857:1013776-1016977(+) | protein_	1.58548	0.837978957830415	0.664923985799152	31.3807	31.3746	100	3	32.0456	31.7687	100	3	22	22	22	40	40	40	67.329	0	323.31	267530000000	880	31.4373	31.3746	31.3302	27.0025	28.2873	27.1162
ACA1_071690-t26_1-p1	ACA1_071690-t26_1-p1 | transcript=ACA1_071690-t26_1 | gene=ACA1_071690 | organism=Acanthamoeba_castellanii_str._Neff | gene_product=vacuolar protein sorting factor 4, putative | transcript_product=vacuolar protein sorting factor 4, putative | location=KB00	1.77905	0.964574273130217	0.831107457478844	26.1028	26.1578	100	3	26.9339	26.6072	100	3	17	17	16	57.1	57.1	54.2	46.642	0	106.06	5846200000	149	26.1605	26.1578	25.9902	24.9196	25.512	25.4147
ACA1_071710-t26_1-p1	ACA1_071710-t26_1-p1 | transcript=ACA1_071710-t26_1 | gene=ACA1_071710 | organism=Acanthamoeba_castellanii_str._Neff | gene_product=6-pyruvoyltetrahydropterin synthase family protein, putative | transcript_product=6-pyruvoyltetrahydropterin synthase family	1.17773	0	0.236008961995442	24.2675	24.3131	100	3	NaN	NaN	33.3333	1	4	4	4	32.5	32.5	32.5	18.8	0	7.0976	506890000	21	24.4319	24.3131	24.0576	28.0616	29.1822	28.3378
ACA1_071830-t26_1-p1	ACA1_071830-t26_1-p1 | transcript=ACA1_071830-t26_1 | gene=ACA1_071830 | organism=Acanthamoeba_castellanii_str._Neff | gene_product=Beige/BEACH domain containing protein | transcript_product=Beige/BEACH domain containing protein | location=KB007857:1060515	1.37568	0	0.460146586100262	NaN	NaN	33.3333	1	24.6756	24.2616	100	3	7	7	7	3.1	3.1	3.1	369.88	0	7.275	935180000	30	NaN	24.2155	NaN	24.0585	24.8947	NaN
ACA1_071870-t26_1-p1	ACA1_071870-t26_1-p1 | transcript=ACA1_071870-t26_1 | gene=ACA1_071870 | organism=Acanthamoeba_castellanii_str._Neff | gene_product=HEAT repeat domain containing protein | transcript_product=HEAT repeat domain containing protein | location=KB007857:1083839	1.22577	0.328306352135917	0.293686548868813	24.9856	25.013	100	3	25.2793	24.9883	100	3	15	15	15	9.3	9.3	9.3	241.4	0	33.998	1601500000	81	25.013	25.0272	24.9167	25.9848	26.9209	25.967
ACA1_071930-t26_1-p1	ACA1_071930-t26_1-p1 | transcript=ACA1_071930-t26_1 | gene=ACA1_071930 | organism=Acanthamoeba_castellanii_str._Neff | gene_product=hypothetical protein | transcript_product=hypothetical protein | location=KB007857:1111446-1112028(+) | protein_length=107 |	1.37375	1.14539602604635	0.458116849263508	24.8745	24.8745	66.6667	2	25.3326	25.3971	100	3	2	2	2	20.6	20.6	20.6	12.037	0	5.3097	706710000	12	24.8868	NaN	24.8622	26.4448	27.4155	26.4033
ACA1_071970-t26_1-p1	ACA1_071970-t26_1-p1 | transcript=ACA1_071970-t26_1 | gene=ACA1_071970 | organism=Acanthamoeba_castellanii_str._Neff | gene_product=Choline/Carnitine oacyltransferase superfamily protein | transcript_product=Choline/Carnitine oacyltransferase superfamily p	1.70602	0.870654838493406	0.770633697509766	27.3435	27.3536	100	3	28.1142	27.8175	100	3	18	18	18	41.7	41.7	41.7	67.667	0	281.53	12946000000	223	27.3536	27.4049	27.272	25.5491	26.7777	25.3554
ACA1_071990-t26_1-p1	ACA1_071990-t26_1-p1 | transcript=ACA1_071990-t26_1 | gene=ACA1_071990 | organism=Acanthamoeba_castellanii_str._Neff | gene_product=C2 domain containing protein | transcript_product=C2 domain containing protein | location=KB007857:1122152-1122523(-) | prot	1.29749	0.493337677404199	0.375724792480469	32.9519	32.9334	100	3	33.3276	33.1595	100	3	11	11	11	69.9	69.9	69.9	14.171	0	236.81	416390000000	933	32.9334	33.018	32.9043	NaN	NaN	24.1096
ACA1_072090-t26_1-p1	ACA1_072090-t26_1-p1 | transcript=ACA1_072090-t26_1 | gene=ACA1_072090 | organism=Acanthamoeba_castellanii_str._Neff | gene_product=Eukaryotic translation initiation factor 3 subunit | transcript_product=Eukaryotic translation initiation factor 3 subunit |	1.3472	0.402149068018192	0.429965972900391	27.948	27.9722	100	3	28.378	28.0075	100	3	9	9	9	32.7	32.7	32.7	29.504	0	230.58	14581000000	180	28.0366	27.9722	27.8352	24.5168	25.4505	24.7989
ACA1_072150-t26_1-p1	ACA1_072150-t26_1-p1 | transcript=ACA1_072150-t26_1 | gene=ACA1_072150 | organism=Acanthamoeba_castellanii_str._Neff | gene_product=universal stress domain containing protein | transcript_product=universal stress domain containing protein | location=KB0078	1.91757	1.62723806194443	0.939281463623047	27.3362	27.2802	100	3	28.2755	28.2602	100	3	7	7	7	33	33	33	22.956	0	30.026	7670900000	102	27.2802	27.4608	27.2677	29.0072	30.1173	29.1295
ACA1_072180-t26_1-p1	ACA1_072180-t26_1-p1 | transcript=ACA1_072180-t26_1 | gene=ACA1_072180 | organism=Acanthamoeba_castellanii_str._Neff | gene_product=antibiotic biosynthesis monooxygenase, putative | transcript_product=antibiotic biosynthesis monooxygenase, putative | locat	-3.38572	2.101777968237	-1.75946108500163	26.5463	26.6264	100	3	24.7868	24.6114	100	3	3	3	3	45.2	45.2	45.2	11.452	0	21.757	1502100000	29	26.6264	26.7724	26.24	28.3107	28.9268	28.09
ACA1_072290-t26_1-p1	ACA1_072290-t26_1-p1 | transcript=ACA1_072290-t26_1 | gene=ACA1_072290 | organism=Acanthamoeba_castellanii_str._Neff | gene_product=Low temperature viability protein | transcript_product=Low temperature viability protein | location=KB007857:1188395-1192842	1.79425	0.981384504500481	0.843378702799477	26.364	26.3521	100	3	27.2073	27.1403	100	3	12	12	12	17.1	17.1	17.1	103.86	0	26.834	2657900000	82	26.6294	26.3521	26.1104	31.3311	32.2231	31.4625
ACA1_072300-t26_1-p1	ACA1_072300-t26_1-p1 | transcript=ACA1_072300-t26_1 | gene=ACA1_072300 | organism=Acanthamoeba_castellanii_str._Neff | gene_product=RNA recognition motif domain containing protein | transcript_product=RNA recognition motif domain containing protein | locat	1.38903	0.525380140443485	0.474075317382813	25.8954	25.9385	100	3	26.3694	25.9853	100	3	2	2	2	11	11	11	22.864	0	42.917	1452200000	42	25.9686	25.9385	25.7791	24.5241	26.0051	25.5078
ACA1_072330-t26_1-p1	ACA1_072330-t26_1-p1 | transcript=ACA1_072330-t26_1 | gene=ACA1_072330 | organism=Acanthamoeba_castellanii_str._Neff | gene_product=Ubiquitinlike modifier-activating enzyme 1, putative | transcript_product=Ubiquitinlike modifier-activating enzyme 1, putati	1.5114	0.674375210612256	0.595888773600262	27.3625	27.3261	100	3	27.9584	27.6897	100	3	44	44	44	58.6	58.6	58.6	116.39	0	323.31	22753000000	488	27.5113	27.3261	27.25	27.6345	28.7896	27.8845
ACA1_072530-t26_1-p1	ACA1_072530-t26_1-p1 | transcript=ACA1_072530-t26_1 | gene=ACA1_072530 | organism=Acanthamoeba_castellanii_str._Neff | gene_product=cytochrome c oxidase assembly protein, putative | transcript_product=cytochrome c oxidase assembly protein, putative | locat	1.1316	0.373753652201847	0.178359985351563	25.5803	25.5803	66.6667	2	25.7587	25.7587	66.6667	2	4	4	4	34.2	34.2	34.2	12.722	0	4.0716	824000000	22	25.6628	NaN	25.4978	24.0725	25.6117	24.6331
ACA1_072540-t26_1-p1	ACA1_072540-t26_1-p1 | transcript=ACA1_072540-t26_1 | gene=ACA1_072540 | organism=Acanthamoeba_castellanii_str._Neff | gene_product=Smlike protein LSm6, putative | transcript_product=Smlike protein LSm6, putative | location=KB007857:1221294-1221628(-) | pr	1.35175	0.388866290589136	0.434823989868164	26.283	26.2515	100	3	26.7179	26.3642	100	3	3	3	3	36.9	36.9	36.9	9.2836	0	12.058	2834400000	40	26.4037	26.2515	26.194	26.2885	27.2249	26.0809
ACA1_072560-t26_1-p1	ACA1_072560-t26_1-p1 | transcript=ACA1_072560-t26_1 | gene=ACA1_072560 | organism=Acanthamoeba_castellanii_str._Neff | gene_product=tetratricopeptide repeat domain containing protein | transcript_product=tetratricopeptide repeat domain containing protein |	1.51551	1.06257938797667	0.599801381429039	27.0013	27.0019	100	3	27.6011	27.6274	100	3	8	8	8	37.4	37.4	37.4	26.833	0	22.054	6559900000	101	27.0019	27.0886	26.9135	26.8522	28.0183	26.8214
ACA1_072580-t26_1-p1	ACA1_072580-t26_1-p1 | transcript=ACA1_072580-t26_1 | gene=ACA1_072580 | organism=Acanthamoeba_castellanii_str._Neff | gene_product=acylCoA thioester hydrolase | transcript_product=acylCoA thioester hydrolase | location=KB007857:1226762-1228889(-) | protei	1.40374	0.722641417666143	0.489276885986328	24.7806	24.7618	100	3	25.2699	25.059	100	3	6	6	6	20.6	20.6	20.6	43.81	0	33.489	1166700000	37	24.7618	24.8591	24.721	24.0093	25.0631	23.9201
ACA1_072590-t26_1-p1	ACA1_072590-t26_1-p1 | transcript=ACA1_072590-t26_1 | gene=ACA1_072590 | organism=Acanthamoeba_castellanii_str._Neff | gene_product=FAD binding domain containing protein | transcript_product=FAD binding domain containing protein | location=KB007857:1229202	2.51162	1.51816502199505	1.32861836751302	27.028	27.0247	100	3	28.3566	28.2606	100	3	18	18	18	53.3	53.3	53.3	53.359	0	255.43	13093000000	214	27.1532	27.0247	26.9061	30.7343	31.7502	30.9837
ACA1_072600-t26_1-p1	ACA1_072600-t26_1-p1 | transcript=ACA1_072600-t26_1 | gene=ACA1_072600 | organism=Acanthamoeba_castellanii_str._Neff | gene_product=cobalamin biosynthesis protein CobW | transcript_product=cobalamin biosynthesis protein CobW | location=KB007857:1231373-123	1.06712	0.112086231131294	0.0937290191650391	25.2326	25.2042	100	3	25.3263	25.0536	100	3	7	7	7	22.9	22.9	22.9	42.707	0	21.642	835050000	48	25.3049	25.1888	25.2042	24.7638	25.9242	24.8719
ACA1_072620-t26_1-p1	ACA1_072620-t26_1-p1 | transcript=ACA1_072620-t26_1 | gene=ACA1_072620 | organism=Acanthamoeba_castellanii_str._Neff | gene_product=unspecified product | transcript_product=unspecified product | location=KB007857:1234914-1239108(-) | protein_length=1398 |	1.78866	1.33526826933925	0.838881174723308	25.8362	25.8748	100	3	26.6751	26.6185	100	3	4	4	4	4.2	4.2	4.2	155.23	0	4.3832	1503600000	18	25.6483	25.9855	25.8748	31.6431	32.5197	31.7887
ACA1_072640-t26_1-p1	ACA1_072640-t26_1-p1 | transcript=ACA1_072640-t26_1 | gene=ACA1_072640 | organism=Acanthamoeba_castellanii_str._Neff | gene_product=hypothetical protein | transcript_product=hypothetical protein | location=KB007857:1240483-1241946(-) | protein_length=487 |	2.45396	1.06541644290692	1.29511070251465	23.0018	22.8137	100	3	24.2969	24.0853	100	3	3	3	3	9.9	9.9	9.9	50.254	0	3.8727	316620000	10	23.4511	22.7406	22.8137	26.2608	27.7504	26.8093
ACA1_072760-t26_1-p1	ACA1_072760-t26_1-p1 | transcript=ACA1_072760-t26_1 | gene=ACA1_072760 | organism=Acanthamoeba_castellanii_str._Neff | gene_product=acylCoA synthetase | transcript_product=acylCoA synthetase | location=KB007857:1285693-1288999(-) | protein_length=635 | seq	-1.19521	0.246455282974344	-0.257258733113609	25.9107	25.9668	100	3	25.6534	25.385	100	3	13	13	13	32.8	32.8	32.8	70.878	0	96.118	3363500000	136	26.0096	25.9668	25.7556	26.2634	27.4459	26.4268
ACA1_072800-t26_1-p1	ACA1_072800-t26_1-p1 | transcript=ACA1_072800-t26_1 | gene=ACA1_072800 | organism=Acanthamoeba_castellanii_str._Neff | gene_product=methionine-tRNA ligase | transcript_product=methionine-tRNA ligase | location=KB007857:1298540-1300581(+) | protein_length=5	2.00565	1.11239618532296	1.00407282511393	24.7564	24.8016	100	3	25.7605	25.4274	100	3	6	6	6	16.4	16.4	16.4	60.593	0	18.895	1045600000	33	24.8016	24.8464	24.6211	24.7959	25.6803	25.1474
ACA1_072810-t26_1-p1	ACA1_072810-t26_1-p1 | transcript=ACA1_072810-t26_1 | gene=ACA1_072810 | organism=Acanthamoeba_castellanii_str._Neff | gene_product=Activator of Hsp90 atpase, putative | transcript_product=Activator of Hsp90 atpase, putative | location=KB007857:1300762-130	1.08897	0.133919847109304	0.122966766357422	29.7095	29.6768	100	3	29.8325	29.5975	100	3	21	21	21	62.3	62.3	62.3	38.954	0	323.31	81312000000	571	29.7835	29.6682	29.6768	28.5592	30.1547	29.1001
ACA1_072820-t26_1-p1	ACA1_072820-t26_1-p1 | transcript=ACA1_072820-t26_1 | gene=ACA1_072820 | organism=Acanthamoeba_castellanii_str._Neff | gene_product=alanineglyoxylate aminotransferase | transcript_product=alanineglyoxylate aminotransferase | location=KB007857:1302521-13043	1.9578	1.33989741525351	0.969233830769856	27.3535	27.3983	100	3	28.3227	28.1154	100	3	30	30	30	76.9	76.9	76.9	53.332	0	323.31	30342000000	418	27.4398	27.3983	27.2223	29.5011	30.4956	29.759
ACA1_072840-t26_1-p1	ACA1_072840-t26_1-p1 | transcript=ACA1_072840-t26_1 | gene=ACA1_072840 | organism=Acanthamoeba_castellanii_str._Neff | gene_product=kynureninase | transcript_product=kynureninase | location=KB007857:1306369-1308386(+) | protein_length=477 | sequence_SO=sup	1.16092	0.232334034457839	0.215266545613606	25.7716	25.856	100	3	25.9868	25.751	100	3	10	10	10	26	26	26	52.913	0	78.264	2856600000	96	25.856	25.8859	25.5728	25.1749	26.4148	25.0802
ACA1_072850-t26_1-p1	ACA1_072850-t26_1-p1 | transcript=ACA1_072850-t26_1 | gene=ACA1_072850 | organism=Acanthamoeba_castellanii_str._Neff | gene_product=unspecified product | transcript_product=unspecified product | location=KB007857:1308930-1313556(-) | protein_length=1542 |	1.83948	1.01319270979512	0.879300435384113	25.7627	25.7259	100	3	26.642	26.4131	100	3	12	12	12	8.8	8.8	8.8	169.42	0	47.495	3779700000	85	25.842	25.7259	25.7202	25.1151	26.2896	25.4459
ACA1_072950-t26_1-p1	ACA1_072950-t26_1-p1 | transcript=ACA1_072950-t26_1 | gene=ACA1_072950 | organism=Acanthamoeba_castellanii_str._Neff | gene_product=peptidase M16 inactive domain containing protein | transcript_product=peptidase M16 inactive domain containing protein | loc	1.18046	0.265140801814078	0.239345550537109	26.6206	26.6807	100	3	26.8599	26.5415	100	3	15	15	15	18.1	18.1	18.1	151.31	0	91.476	3031900000	103	26.6807	26.7173	26.4638	23.3913	24.8507	23.8206
ACA1_072980-t26_1-p1	ACA1_072980-t26_1-p1 | transcript=ACA1_072980-t26_1 | gene=ACA1_072980 | organism=Acanthamoeba_castellanii_str._Neff | gene_product=proteasome endopeptidase complex protein | transcript_product=proteasome endopeptidase complex protein | location=KB007857:1	1.66435	0.999221947517614	0.734954833984375	27.4164	27.4165	100	3	28.1513	27.8365	100	3	11	11	11	53.5	53.5	53.5	27.946	0	193.83	16804000000	242	27.4355	27.4165	27.3971	26.4127	27.8785	26.4017
ACA1_073020-t26_1-p1	ACA1_073020-t26_1-p1 | transcript=ACA1_073020-t26_1 | gene=ACA1_073020 | organism=Acanthamoeba_castellanii_str._Neff | gene_product=hypothetical protein | transcript_product=hypothetical protein | location=KB007857:1355451-1356376(-) | protein_length=257 |	1.46342	0.514852423030898	0.549346288045246	24.891	24.9846	100	3	25.4403	25.0271	100	3	5	5	5	26.8	26.8	26.8	30.176	0	50.19	1066600000	62	24.9846	25.0321	24.6561	27.6812	29.002	27.476
ACA1_073030-t26_1-p1	ACA1_073030-t26_1-p1 | transcript=ACA1_073030-t26_1 | gene=ACA1_073030 | organism=Acanthamoeba_castellanii_str._Neff | gene_product=hypothetical protein | transcript_product=hypothetical protein | location=KB007857:1356513-1357442(-) | protein_length=207 |	-8.24273	0	-3.04312260945638	25.4287	25.4067	100	3	NaN	NaN	33.3333	1	6	6	6	39.1	39.1	39.1	23.125	0	7.3126	762120000	26	25.4067	25.2912	25.5882	23.9151	24.3992	23.348
ACA1_073050-t26_1-p1	ACA1_073050-t26_1-p1 | transcript=ACA1_073050-t26_1 | gene=ACA1_073050 | organism=Acanthamoeba_castellanii_str._Neff | gene_product=Anti-silencing protein, ASF1 family protein | transcript_product=Anti-silencing protein, ASF1 family protein | location=KB00	-1.395	0.491091432694804	-0.480262756347656	27.0223	26.962	100	3	26.542	26.542	66.6667	2	3	3	3	24.4	24.4	24.4	26.69	0	27.047	2845500000	42	27.1694	26.962	26.9354	24.7983	24.895	24.3551
ACA1_073070-t26_1-p1	ACA1_073070-t26_1-p1 | transcript=ACA1_073070-t26_1 | gene=ACA1_073070 | organism=Acanthamoeba_castellanii_str._Neff | gene_product=exosome component 3, putative | transcript_product=exosome component 3, putative | location=KB007857:1364296-1365255(-) | pr	1.53485	0.578136447775272	0.618093490600586	30.2383	30.2672	100	3	30.8564	30.4552	100	3	7	7	7	42.1	42.1	42.1	25.135	0	9.1336	20234000000	59	30.2985	30.2672	30.1492	25.6305	26.6238	25.6202
ACA1_073080-t26_1-p1	ACA1_073080-t26_1-p1 | transcript=ACA1_073080-t26_1 | gene=ACA1_073080 | organism=Acanthamoeba_castellanii_str._Neff | gene_product=26S proteasome regulatory complex subunit RPN11, putative | transcript_product=26S proteasome regulatory complex subunit RPN	1.58109	1.50485678860999	0.660919189453125	25.1558	25.2314	100	3	25.8168	25.8227	100	3	8	8	8	30.2	30.2	30.2	34.824	0	4.6493	2167900000	47	25.268	25.2314	24.9681	27.2794	28.1732	27.2233
ACA1_073240-t26_1-p1	ACA1_073240-t26_1-p1 | transcript=ACA1_073240-t26_1 | gene=ACA1_073240 | organism=Acanthamoeba_castellanii_str._Neff | gene_product=hypothetical protein | transcript_product=hypothetical protein | location=KB007857:1377456-1381331(-) | protein_length=856 |	-1.60878	0	-0.685965538024902	24.9395	24.9395	66.6667	2	NaN	NaN	33.3333	1	6	6	6	9.3	9.3	9.3	97.185	0	26.992	288880000	16	25.0937	24.7853	NaN	NaN	NaN	23.613
[truncated: 3,703 more rows]
